# Supplementary material for: Investigating the effects of statins on ischemic heart disease allowing for effects on body mass index: a Mendelian randomization study
Source: Sci Rep. 2022 Mar 3;12:3478. doi: 10.1038/s41598-022-07344-8 (PMC8894423; doi:10.1038/s41598-022-07344-8)
Supplement: Supplementary file 1 — Supplementary Information 1. [file 41598_2022_7344_MOESM1_ESM.xlsx]

## Sheet: Table S1
Table S1: Established genetic variants in the HMGCR, PCSK9 and NCP1L1 gene that mimic statins, PCSK9 inhibitors and ezetimibe respectively
Drug	SNP	Effect Allele / Non-Effect Allele
Statins	rs12916*	T/C
	rs10066707	G/A
	rs17238484	G/T
	rs2006760	C/G
	rs2303152	G/A
	rs5909	G/A
PCSK9 inhibitors	rs11206510*	C/T
	rs2149041*	C/G
	rs7552841*	C/T
	rs2479409	A/G
	rs2479394	A/G
	rs10888897	T/C
	rs562556	G/A
Ezetimibe	rs10260606 *	G/C
	rs217386	A/G
	rs7791240	T/C
	rs10234070	C/T
	rs2300414	G/A
*: used in the main analysis

## Sheet: Table S2 
Table S2: Correlation matrix for genetic variants mimicking statins (effect allele for each SNP was aligned as the effect allele shown at Table S1)
Correlation coefficient matrix	rs12916*	rs10066707	rs17238484	rs2006760	rs2303152	rs5909
rs12916*	1	0.499216	0.673118	0.398727	0.436171	0.364091
rs10066707	0.499216	1	0.539508	0.47935	0.283095	0.212708
rs17238484	0.673118	0.539508	1	0.240068	0.640277	-0.226624
rs2006760	0.398727	0.47935	0.240068	1	0.519909	0.447819
rs2303152	0.436171	0.283095	0.640277	0.519909	1	-0.12608
rs5909	0.364091	0.212708	-0.226624	0.447819	-0.12608	1
Square of Correlation coefficient matrix (r2)	rs12916*	rs10066707	rs17238484	rs2006760	rs2303152	rs5909
rs12916*	1	0.25	0.45	0.16	0.19	0.13
rs10066707	0.25	1	0.29	0.23	0.08	0.05
rs17238484	0.45	0.29	1	0.06	0.41	0.05
rs2006760	0.16	0.23	0.06	1	0.27	0.2
rs2303152	0.19	0.08	0.41	0.27	1	0.02
rs5909	0.13	0.05	0.05	0.2	0.02	1
*: used in the main analysis

## Sheet: Table S3 
Table S3: Correlation matrix for genetic variants mimicking PCSK9 inhibitors (effect allele for each SNP was aligned as the effect allele shown shown at Table S1)
Correlation coefficient matrix	rs11206510*	rs2149041*	rs7552841*	rs2479409	rs2479394	rs10888897	rs562556
rs11206510*	1	-0.162225	0.117461	0.196797	0.2953	-0.243046	-0.147065
rs2149041*	-0.162225	1	-0.0734991	-0.605272	-0.247851	0.277215	0.178822
rs7552841*	0.117461	-0.0734991	1	0.0346219	0.12631	-0.0804397	0.230553
rs2479409	0.196797	-0.605272	0.0346219	1	0.202188	-0.337837	-0.185777
rs2479394	0.2953	-0.247851	0.12631	0.202188	1	-0.0755129	-0.0180478
rs10888897	-0.243046	0.277215	-0.0804397	-0.337837	-0.0755129	1	0.329406
rs562556	-0.147065	0.178822	0.230553	-0.185777	-0.0180478	0.329406	1
Square of Correlation coefficient matrix (r2)	rs11206510*	rs2149041*	rs7552841*	rs2479409	rs2479394	rs10888897	rs562556
rs11206510*	1	0.03	0.01	0.04	0.09	0.06	0.02
rs2149041*	0.03	1	0.01	0.37	0.06	0.08	0.03
rs7552841*	0.01	0.01	1	0	0.02	0.01	0.05
rs2479409	0.04	0.37	0	1	0.04	0.11	0.03
rs2479394	0.09	0.06	0.02	0.04	1	0.01	0
rs10888897	0.06	0.08	0.01	0.11	0.01	1	0.11
rs562556	0.02	0.03	0.05	0.03	0	0.11	1
*: used in the main analysis

## Sheet: Table S4 
Table S4: Correlation matrix for genetic variants mimicking ezetimibe (effect allele for each SNP was aligned as the effect allele shown shown at Table S1)
Correlation coefficient matrix	rs10260606*	rs217386	rs7791240	rs10234070	rs2300414
rs10260606*	1	-0.376739	0.540251	0.456989	0.306363
rs217386	-0.376739	1	-0.248853	-0.19538	-0.216376
rs7791240	0.540251	-0.248853	1	0.146476	0.595147
rs10234070	0.456989	-0.19538	0.146476	1	0.14907
rs2300414	0.306363	-0.216376	0.595147	0.14907	1
Square of Correlation coefficient matrix (r2)	rs10260606*	rs217386	rs7791240	rs10234070	rs2300414
rs10260606*	1	0.14	0.29	0.21	0.09
rs217386	0.14	1	0.06	0.04	0.05
rs7791240	0.29	0.06	1	0.02	0.35
rs10234070	0.21	0.04	0.02	1	0.02
rs2300414	0.09	0.05	0.35	0.02	1
*: used in the main analysis

## Sheet: Table S5
Table S5: The associations of SNPs included with exposures and outcome for overall
rsid	Exposure	Effect allele	ldlbeta*	ldlse	ldlp	bmibeta	bmise	bmip	IHD logodds	IHD logse	IHD p	Fldl	Fbmi
rs10066707	statin	G	-0.040392	0.0024467	3.3294e-61	0.0181	0.0018	5.421e-25	-0.0087522	0.0102495	0.393635	272.54	101.11
rs2006760	statin	C	-0.034666	0.0029599	1.1203e-31	0.0081	0.0022	0.000183	-0.00731064	0.0123734	0.555387	137.17	13.56
rs2303152	statin	G	-0.031563	0.0039225	8.54e-16	0.0164	0.0027	1.234e-09	0.0036765	0.0165016	0.823468	64.75	36.89
rs17238484	statin	G	-0.050778	0.002812	7.4232e-73	0.0228	0.0023	5.335e-24	-0.0147333	0.011724	0.210492	326.08	98.27
rs5909	statin	G	-0.04802	0.0040497	1.993e-32	0.005	0.0029	0.08704	-0.0491548	0.0164168	0.00325761	140.6	2.97
rs12916	statin	T	-0.061397	0.002401	4.3225e-144	0.0204	0.0016	1.767e-35	-0.0365032	0.0100239	0.000282895	653.9	162.56
rs11206510	pcsk9	C	-0.047599	0.003009	2.4128e-56	-0.002	0.0021	0.3536	-0.0429973	0.0129419	0.000771978	250.24	0.91
rs2479409	pcsk9	A	-0.034717	0.0024667	5.6203e-45	0.0001	0.0017	0.933	-0.0163077	0.0103091	0.114459	198.09	0
rs2149041	pcsk9	C	-0.042284	0.0030242	2.0624e-44	0.0029	0.0021	0.1687	-0.00612234	0.0126488	0.628948	195.49	1.91
rs2479394	pcsk9	A	-0.025306	0.0026245	5.3542e-22	0.0028	0.0018	0.117	-0.0250664	0.0109078	0.022199	92.97	2.42
rs10888897	pcsk9	T	-0.030214	0.00241	4.7579e-36	0.0018	0.0017	0.2981	-0.0217553	0.0101596	0.0318778	157.17	1.12
rs7552841	pcsk9	C	-0.023305	0.0025141	1.8791e-20	0.0015	0.0018	0.3903	-0.0214633	0.0105061	0.0415229	85.93	0.69
rs562556	pcsk9	G	-0.025335	0.0030622	1.3067e-16	0.0014	0.0022	0.5107	-0.00192136	0.0128692	0.881253	68.45	0.4
rs217386	ezetimibe	A	-0.022672	0.002377	1.4643e-21	-0.002	0.0017	0.2318	-0.0410142	0.0100352	4.14544e-05	90.97	1.38
rs10260606	ezetimibe	G	-0.035258	0.0030403	4.3334e-31	0	0.0021	0.9866	-0.0213601	0.0126129	0.0922882	134.49	0
rs7791240	ezetimibe	T	-0.025054	0.0040766	7.9696e-10	0.0064	0.0028	0.02243	0.0101153	0.0172394	0.555924	37.77	5.22
rs10234070	ezetimibe	C	-0.01559	0.0036381	1.826e-05	-0.0103	0.0025	4.876e-05	-0.014024	0.0151227	0.356008	18.36	16.97
rs2300414	ezetimibe	G	-0.014834	0.004694	0.0015763	0.0105	0.0029	0.0003401	0.0223964	0.0200432	0.259715	9.99	13.11
rs10002111	bmi	A	0.00057483	0.0028608	0.84075	0.0125	0.0021	1.257e-09	0.0121476	0.0119345	0.310208	0.04	35.43
rs10033843	bmi	A	0.00044447	0.0029572	0.88053	0.014	0.0021	1.073e-11	0.0178354	0.0122948	0.148798	0.02	44.44
rs10050620	bmi	T	-4.8389e-05	0.0025147	0.98465	-0.013	0.002	1.198e-10	-0.0018033	0.010557	0.864331	0	42.25
rs1006317	bmi	T	-0.00093096	0.0034982	0.79014	0.016	0.0026	3.749e-10	0.0125846	0.0145458	0.388892	0.07	37.87
rs10099330	bmi	A	0.00022366	0.0023676	0.92474	-0.0119	0.0017	3.218e-12	0.0049357	0.00993703	0.61933	0.01	49
rs10101364	bmi	T	-0.0030481	0.0025229	0.22698	0.012	0.0018	5.607e-11	0.00981374	0.0106208	0.354738	1.46	44.44
rs10110189	bmi	T	0.00032973	0.0040079	0.93443	-0.0156	0.0028	2.198e-08	0.00947454	0.0167102	0.572017	0.01	31.04
rs10132280	bmi	A	0.0037166	0.0025845	0.15042	-0.0214	0.0018	2.283e-33	-0.025061	0.0109419	0.0214077	2.07	141.35
rs10145749	bmi	T	-0.0040277	0.0033434	0.22832	0.0161	0.0026	8.325e-10	-0.00419712	0.0140642	0.765079	1.45	38.34
rs10168563	bmi	A	0.0015833	0.0025763	0.53883	0.0126	0.0018	9.334e-12	0.00426602	0.0108278	0.693368	0.38	49
rs10169594	bmi	T	0.00087181	0.0024548	0.72248	-0.012	0.0018	1.338e-11	-0.0216724	0.0102483	0.0349144	0.13	44.44
rs10182181	bmi	A	-0.00027977	0.002357	0.90552	-0.0327	0.0016	2.45e-91	-0.00362669	0.0098885	0.71381	0.01	417.69
rs10185199	bmi	A	0.0017707	0.0026961	0.51132	-0.0143	0.002	3.178e-13	0.0108303	0.0112619	0.337232	0.43	51.12
rs10197031	bmi	T	0.00033669	0.0026084	0.8973	-0.0161	0.0019	5.047e-18	-0.0131708	0.0108892	0.227606	0.02	71.8
rs10261050	bmi	T	0.0021445	0.002377	0.36695	0.0113	0.0017	4.533e-11	0.00948935	0.00996929	0.341283	0.81	44.18
rs1048637	bmi	T	0.0054116	0.0023653	0.022142	-0.0094	0.0017	2.944e-08	0.00160834	0.00992596	0.87127	5.23	30.57
rs10499694	bmi	A	-6.2089e-05	0.0023602	0.97901	0.013	0.0016	1.285e-15	0.00526899	0.00990036	0.594613	0	66.02
rs10506971	bmi	A	0.0027837	0.0023652	0.23921	-0.0142	0.0017	4.686e-17	-0.0160086	0.00991168	0.106504	1.39	69.77
rs10510419	bmi	T	0.0075986	0.0033197	0.022082	-0.0168	0.0023	2.233e-13	-0.00122971	0.0139377	0.929667	5.24	53.35
rs10518694	bmi	A	-0.0017082	0.0033496	0.61008	0.0144	0.0024	3.431e-09	0.00592232	0.0139998	0.672846	0.26	36
rs10733051	bmi	A	0.0025712	0.0023578	0.2755	0.0093	0.0016	6.958e-09	0.00558642	0.00989724	0.572454	1.19	33.79
rs10733682	bmi	A	-0.0051486	0.0023934	0.031464	0.0148	0.0016	1.755e-19	0.00758012	0.010037	0.450198	4.63	85.56
rs10741329	bmi	A	0.00031393	0.0025417	0.9017	0.0115	0.0018	3.914e-10	0.0022971	0.0106719	0.829512	0.02	40.82
rs10742752	bmi	T	0.00042639	0.0024156	0.85989	-0.0123	0.0017	1.203e-13	0.00449151	0.010127	0.657534	0.03	52.35
rs1075901	bmi	T	-0.0030449	0.0023715	0.19915	-0.0118	0.0016	4.431e-13	-0.00577338	0.00995953	0.562006	1.65	54.39
rs10761785	bmi	T	0.011975	0.0023609	3.9314e-07	-0.0133	0.0016	3.467e-16	-0.0026956	0.00990615	0.785542	25.73	69.1
rs10772983	bmi	T	0.00015956	0.0023585	0.94606	-0.01	0.0016	6.209e-10	-0.00735481	0.00989406	0.457295	0	39.06
rs10779751	bmi	A	-0.0013057	0.0026617	0.62373	0.0131	0.0018	2.657e-13	-0.0125718	0.0112231	0.261399	0.24	52.97
rs10811868	bmi	A	-0.00097051	0.0024968	0.6975	-0.01	0.0018	3.177e-08	0.000408617	0.0104756	0.968887	0.15	30.86
rs10829164	bmi	T	0.0047044	0.0034257	0.16967	0.0151	0.0024	2.365e-10	0.00367313	0.0143415	0.798092	1.89	39.59
rs10842240	bmi	C	0.0066541	0.0036978	0.071941	0.0195	0.0025	1.211e-14	0.00399613	0.0154835	0.796609	3.24	60.84
rs10858334	bmi	C	-0.0046141	0.0033853	0.17288	-0.0148	0.0025	4.914e-09	-0.00449896	0.0141676	0.751165	1.86	35.05
rs10864728	bmi	A	0.0045204	0.0024197	0.061732	0.011	0.0019	1.196e-08	0.018993	0.0101129	0.0608504	3.49	33.52
rs10909880	bmi	T	0.0011773	0.0023805	0.62092	-0.0135	0.0016	2.205e-16	-0.0190053	0.0100007	0.0571918	0.24	71.19
rs10920336	bmi	A	-0.0039826	0.0023592	0.091391	-0.0101	0.0017	4.197e-09	0.00626177	0.00990303	0.527137	2.85	35.3
rs10920678	bmi	A	0.00091413	0.002374	0.70019	0.0149	0.0016	7.148e-20	-0.00434201	0.00996922	0.663094	0.15	86.72
rs10929925	bmi	A	0.00083845	0.002386	0.72529	-0.0142	0.0016	3.045e-18	-0.0117634	0.0100259	0.240305	0.12	78.77
rs10938397	bmi	A	-0.002323	0.0023802	0.32908	-0.0322	0.0016	2.42e-86	-0.00572147	0.00998243	0.566668	0.95	405.02
rs10942267	bmi	A	-0.001171	0.0025289	0.64333	0.0148	0.0018	6.532e-16	0.0126805	0.0106553	0.233059	0.21	67.6
rs10961649	bmi	T	-0.00056576	0.002524	0.82264	0.0104	0.0018	1.513e-08	0.00554227	0.0105762	0.600573	0.05	33.38
rs10962550	bmi	C	0.0011907	0.0030619	0.69737	0.0186	0.0022	5.675e-17	0.0233383	0.0126853	0.0675767	0.15	71.48
rs10968114	bmi	A	0.0014066	0.0023673	0.5524	0.0113	0.0017	3.302e-11	0.008531	0.00993629	0.390461	0.35	44.18
rs10975933	bmi	C	-0.0037271	0.0024931	0.13493	0.0114	0.0018	2.065e-10	0.0126824	0.0105024	0.226366	2.23	40.11
rs10992867	bmi	A	0.0018539	0.0027132	0.49441	0.0162	0.0019	3.195e-17	0.00180285	0.0113797	0.87417	0.47	72.7
rs11001259	bmi	A	0.0027319	0.0031685	0.38858	-0.0138	0.0024	1.224e-08	-0.0353311	0.0135602	0.00849736	0.74	33.06
rs11030618	bmi	T	0.00045907	0.0023795	0.84702	0.011	0.0017	1.673e-10	0.0130338	0.00999987	0.192102	0.04	41.87
rs11044430	bmi	A	-0.00084951	0.0034427	0.8051	0.0161	0.0023	3.765e-12	0.00610699	0.0145021	0.673072	0.06	49
rs11046972	bmi	T	0.0032288	0.0044009	0.46314	0.0176	0.0032	3.717e-08	0.0408788	0.0179215	0.0246542	0.54	30.25
rs11060853	bmi	A	0.0047559	0.0023901	0.046609	-0.0107	0.0019	3.098e-08	-0.0101172	0.0100146	0.312751	3.96	31.71
rs11066188	bmi	A	-0.024325	0.0024	3.8777e-24	-0.0114	0.0016	3.053e-12	0.0514148	0.00999206	2.96696e-07	102.73	50.77
rs11078883	bmi	C	0.0067534	0.0024841	0.0065553	-0.0126	0.0018	1.299e-12	-0.0391642	0.0103135	0.000158097	7.39	49
rs11105839	bmi	A	-0.0032027	0.0024533	0.19174	-0.0113	0.0017	1.248e-11	-0.0140236	0.0103243	0.173645	1.7	44.18
rs11115176	bmi	T	0.0016768	0.0027711	0.54512	0.0131	0.0019	6.793e-12	-0.000127473	0.0116261	0.991252	0.37	47.54
rs11121210	bmi	T	0.0015349	0.002463	0.53316	-0.0111	0.0017	2.365e-10	-0.00733006	0.0103524	0.478492	0.39	42.63
rs11128021	bmi	A	0.010693	0.0032592	0.001035	-0.0181	0.0024	1.634e-14	0.00689702	0.0136179	0.613277	10.76	56.88
rs11150911	bmi	A	0.0018138	0.0026484	0.49342	0.0118	0.0018	3.718e-11	-0.0124733	0.011164	0.262677	0.47	42.98
rs11165643	bmi	T	-0.00098349	0.0023962	0.68148	0.0185	0.0016	4.493e-30	6.39275e-05	0.0100526	0.994926	0.17	133.69
rs11170468	bmi	A	-0.0030794	0.0027825	0.26842	0.013	0.0019	1.124e-11	0.0183548	0.0117755	0.117458	1.22	46.81
rs11218510	bmi	A	-0.0034353	0.0024062	0.15339	-0.014	0.002	6.788e-13	0.00712269	0.0100855	0.480317	2.04	49
rs11246136	bmi	A	0.0025021	0.0038728	0.51823	-0.0167	0.003	2.034e-08	0.0140664	0.0160883	0.38428	0.42	30.99
rs112646560	bmi	T	-0.0033733	0.0028826	0.24192	0.018	0.0023	1.29e-14	0.0173136	0.0119914	0.150536	1.37	61.25
rs1126930	bmi	C	0.0041201	0.0063181	0.51433	0.0341	0.0053	1.004e-10	-0.00402035	0.0265867	0.879607	0.43	41.4
rs11525873	bmi	T	-0.0067211	0.0039568	0.089388	0.0232	0.0032	2.977e-13	-0.0208271	0.0163665	0.206513	2.89	52.56
rs11538	bmi	A	0.0041348	0.0031082	0.18342	-0.0138	0.0023	1.094e-09	0.00318422	0.0130642	0.807261	1.77	36
rs11577094	bmi	T	-0.0010031	0.0042122	0.81176	0.0186	0.003	3.275e-10	0.0570352	0.0169534	0.000982271	0.06	38.44
rs11594179	bmi	T	-0.0053742	0.0027769	0.052949	-0.0109	0.0019	2.158e-08	0.00247767	0.0116396	0.831528	3.75	32.91
rs1159692	bmi	A	0.00081423	0.0023969	0.73408	0.0135	0.0017	5.543e-15	0.000565572	0.0100545	0.955143	0.12	63.06
rs11611246	bmi	T	-0.0010126	0.0028733	0.72452	0.0223	0.002	2.037e-28	0.00275781	0.0120443	0.819015	0.12	124.32
rs11614340	bmi	T	-0.002161	0.0025465	0.39609	-0.0117	0.0018	1.87e-10	-0.000987999	0.0106809	0.926312	0.72	42.25
rs11615578	bmi	T	-0.0021063	0.0027062	0.43638	0.0117	0.002	3.036e-09	-0.0173857	0.0114451	0.127316	0.61	34.22
rs11633626	bmi	A	0.0020154	0.0024608	0.41278	-0.0157	0.0018	7.272e-19	0.000934406	0.0103322	0.927932	0.67	76.08
rs11636611	bmi	T	-0.0026155	0.0023583	0.2674	0.0104	0.0017	8.853e-10	0.00406281	0.00989657	0.681415	1.23	37.43
rs116374395	bmi	A	0.010791	0.006414	0.092502	0.0321	0.0052	7.047e-10	0.0377967	0.0260886	0.153695	2.83	38.11
rs11649864	bmi	A	0.0092277	0.0041219	0.025176	0.0192	0.003	2.524e-10	0.0457574	0.0167416	0.00717444	5.01	40.96
rs11655587	bmi	T	-0.00075985	0.0024592	0.75734	-0.021	0.002	6.874e-26	-0.0425468	0.0104352	4.13934e-05	0.1	110.25
rs11672660	bmi	T	-0.015656	0.0029757	1.4316e-07	-0.0338	0.0021	6.831e-60	-0.000138131	0.0124915	0.991177	27.68	259.06
rs11692326	bmi	T	-0.00012589	0.0027994	0.96413	0.0147	0.0019	1.685e-14	-0.0170656	0.0118397	0.147812	0	59.86
rs11695013	bmi	T	-0.003517	0.0024669	0.15396	-0.0104	0.0017	2.427e-09	-0.00574025	0.010334	0.578856	2.03	37.43
rs11713193	bmi	A	-0.0026986	0.0023542	0.25167	0.0246	0.0017	3.02e-48	0.0247771	0.00988777	0.0121772	1.31	209.4
rs11739877	bmi	T	-0.0040541	0.0024281	0.094984	0.0116	0.0018	4.006e-11	0.00441084	0.0102012	0.665313	2.79	41.53
rs11757278	bmi	T	-7.9263e-05	0.0025584	0.97528	0.0133	0.0019	6.916e-13	-0.000328827	0.0107325	0.975559	0	49
rs11772246	bmi	T	0.0012712	0.0030557	0.67741	0.0145	0.0022	3.689e-11	-0.0150264	0.0127159	0.239303	0.17	43.44
rs11773362	bmi	T	0.0031128	0.0024908	0.2114	-0.0105	0.0018	6.389e-09	-0.00870115	0.0104831	0.405943	1.56	34.03
rs11782074	bmi	T	-0.0016075	0.0024569	0.51292	0.0124	0.0018	4.238e-12	-0.00707847	0.0103264	0.492734	0.43	47.46
rs118081010	bmi	T	-0.0019667	0.0096822	0.83904	0.0518	0.0075	5.277e-12	0.0165542	0.0400341	0.681377	0.04	47.7
rs11882409	bmi	A	0.00056443	0.0026474	0.83117	0.0121	0.0019	3.309e-10	-0.00331719	0.0111257	0.765441	0.05	40.56
rs11902450	bmi	T	0.00055432	0.003852	0.88558	0.0167	0.0027	1.061e-09	0.00292422	0.0161296	0.856281	0.02	38.26
rs11915371	bmi	A	0.009904	0.0029008	0.00063967	-0.0154	0.0021	2.288e-13	-0.0123759	0.0120978	0.307852	11.66	53.78
rs11919665	bmi	A	0.0044404	0.0025214	0.078229	0.0117	0.002	7.297e-09	-0.0049968	0.0105992	0.637061	3.1	34.22
rs11921432	bmi	T	-0.0053559	0.0037287	0.15089	-0.0189	0.0027	5.382e-12	-0.0280537	0.0153554	0.0703456	2.06	49
rs12072739	bmi	A	-0.0053095	0.0028255	0.060229	-0.0169	0.0023	1.502e-13	-0.0471214	0.0115886	5.79974e-05	3.53	53.99
rs12098284	bmi	T	0.00042164	0.003578	0.90619	0.0184	0.0026	9.868e-13	0.0195379	0.0148209	0.190279	0.01	50.08
rs12140153	bmi	T	-0.0032738	0.0040993	0.42452	-0.0353	0.0034	1.443e-25	-0.0209174	0.01746	0.22741	0.64	107.79
rs12150665	bmi	T	0.0013285	0.0023934	0.57884	0.0168	0.0016	1.737e-24	0.00618546	0.0100522	0.538128	0.31	110.25
rs12259464	bmi	A	0.0023437	0.0023652	0.32172	0.0109	0.0017	1.478e-10	-0.0120338	0.00992783	0.225392	0.98	41.11
rs12282785	bmi	A	-0.0017755	0.0029075	0.54143	-0.0157	0.0023	1.434e-11	-0.0200548	0.0123275	0.102001	0.37	46.6
rs12286929	bmi	A	-0.0041683	0.0023611	0.077501	-0.0177	0.0016	1.925e-27	-0.0163262	0.0099122	0.0994002	3.12	122.38
rs12334877	bmi	A	0.0053735	0.0029919	0.072493	-0.0144	0.0021	2.173e-11	-0.000747719	0.0125523	0.95249	3.23	47.02
rs12364470	bmi	T	0.0041931	0.0031703	0.18596	-0.0187	0.0022	2.18e-17	-0.0117009	0.0132086	0.377341	1.75	72.25
rs12369179	bmi	T	0.0049607	0.0040849	0.22459	-0.034	0.0031	2.324e-28	0.0117649	0.0170002	0.490745	1.47	120.29
rs12386885	bmi	T	-0.0031126	0.0031847	0.32839	0.0151	0.0026	9.902e-09	0.0279862	0.0131458	0.0347329	0.96	33.73
rs12421848	bmi	A	6.9178e-05	0.0024179	0.97718	-0.0141	0.0019	3.993e-13	-0.00316983	0.0101557	0.754871	0	55.07
rs12429545	bmi	A	-0.0008295	0.0035488	0.81519	0.0313	0.0024	1.419e-37	0.0286065	0.0146058	0.0523301	0.05	170.09
rs12439632	bmi	C	-9.6693e-05	0.0032458	0.97623	0.0145	0.0023	3.675e-10	0.0268648	0.0133997	0.0467315	0	39.74
rs12448257	bmi	A	0.0016332	0.002881	0.57079	0.0161	0.002	9.035e-16	0.00843741	0.0120411	0.484405	0.32	64.8
rs12462975	bmi	A	0.0027435	0.002518	0.27592	0.0193	0.0018	1.474e-25	-0.000240064	0.0105681	0.981876	1.19	114.97
rs12527426	bmi	A	-0.0041029	0.002611	0.1161	0.015	0.0019	5.544e-16	-0.0237482	0.0110589	0.0309779	2.47	62.33
rs12591120	bmi	T	0.0039361	0.0026933	0.1439	0.012	0.0022	3.835e-08	0.0109756	0.0113544	0.332584	2.14	29.75
rs12602912	bmi	T	0.010491	0.0029719	0.00041582	0.0166	0.002	2.899e-16	0.0190095	0.0123421	0.125421	12.46	68.89
rs12611148	bmi	A	-0.01603	0.0032903	1.106e-06	-0.0137	0.0024	1.417e-08	-0.0243058	0.0140169	0.0806143	23.74	32.59
rs12628051	bmi	T	-0.0026316	0.0024712	0.28691	0.0161	0.0018	2.9e-19	0.0186005	0.0104231	0.0735946	1.13	80
rs12628891	bmi	T	0.0025817	0.0025285	0.30723	-0.0115	0.0019	5.852e-10	-0.0144133	0.0106593	0.175329	1.04	36.63
rs12636480	bmi	T	-0.0023013	0.0024558	0.34871	0.0128	0.0018	6.96e-13	-0.00861443	0.0103252	0.403598	0.88	50.57
rs12652212	bmi	A	0.0014834	0.0023903	0.53488	-0.0131	0.0016	1.633e-15	-0.0167492	0.0100065	0.0945518	0.39	67.04
rs1268065	bmi	A	0.0012185	0.0023742	0.6078	-0.01	0.0016	7.119e-10	0.00685318	0.00995907	0.491455	0.26	39.06
rs12680842	bmi	A	-0.0010648	0.002534	0.67433	0.0142	0.0017	3.411e-16	-0.0137939	0.0105849	0.193503	0.18	69.77
rs12681792	bmi	A	0.00086174	0.0029854	0.77285	0.015	0.0021	2.883e-12	0.0132504	0.012443	0.288644	0.08	51.02
rs12692596	bmi	T	-0.0042433	0.0024334	0.081193	0.012	0.0017	1.032e-12	0.0209467	0.0101667	0.039823	3.04	49.83
rs12714199	bmi	T	-0.0030497	0.0024225	0.20807	-0.0141	0.0017	3.219e-16	-0.012244	0.0101425	0.227946	1.58	68.79
rs12765914	bmi	T	0.0011128	0.0042487	0.7934	0.0226	0.0031	1.96e-13	-0.0194861	0.0180916	0.277977	0.07	53.15
rs12888545	bmi	A	-0.00014316	0.002712	0.9579	-0.0133	0.002	1.764e-11	-0.0200408	0.0112803	0.0769008	0	44.22
rs12912198	bmi	T	-0.0021122	0.0026158	0.4194	-0.01	0.0018	3.44e-08	-0.00486625	0.0109983	0.657869	0.65	30.86
rs12914623	bmi	C	0.0018559	0.0026627	0.4858	-0.0159	0.0019	1.999e-16	-0.0175614	0.0112561	0.117377	0.49	70.03
rs12922346	bmi	C	0.0039909	0.002677	0.13601	0.0133	0.002	1.482e-11	0.00269261	0.0112207	0.810459	2.22	44.22
rs12926250	bmi	T	0.045079	0.0038239	4.5255e-32	0.018	0.0028	1.784e-10	0.0148215	0.015884	0.35324	138.97	41.33
rs1293037	bmi	T	-0.0015707	0.0027326	0.56542	0.0129	0.0022	5.726e-09	0.00307021	0.0114858	0.789092	0.33	34.38
rs12939549	bmi	A	-0.0021169	0.0023685	0.37143	0.018	0.0016	3.681e-28	0.00426691	0.00994454	0.667803	0.8	126.56
rs1296328	bmi	A	-0.0022893	0.0023823	0.33656	0.0166	0.0017	3.486e-22	0.0153059	0.00998049	0.125429	0.92	95.35
rs12981256	bmi	A	0.00012298	0.0023716	0.95864	0.0151	0.0017	1.432e-18	0.00483518	0.00995622	0.627154	0	78.9
rs13021737	bmi	A	0.0026965	0.0031202	0.38748	-0.0578	0.0021	2.89e-161	-0.0181891	0.0132369	0.16714	0.75	757.56
rs13033310	bmi	A	-0.001218	0.0027276	0.65519	0.0146	0.0022	3.395e-11	0.004861	0.0114203	0.670696	0.2	44.04
rs1304549	bmi	A	0.0082441	0.0028943	0.0043942	-0.0118	0.0021	1.352e-08	0.0151945	0.0120557	0.2093	8.11	31.57
rs13047416	bmi	C	-0.0032418	0.0024373	0.18349	0.0152	0.0018	6.934e-18	0.00240817	0.0102325	0.813893	1.77	71.31
rs13107325	bmi	T	-0.023756	0.0044794	1.137e-07	0.0468	0.0032	3.805e-47	-0.0231186	0.0191341	0.222902	28.13	213.89
rs13110266	bmi	A	5.0264e-05	0.0023921	0.98324	-0.0124	0.0016	3.956e-14	-0.00497935	0.0100455	0.619993	0	60.06
rs13174863	bmi	A	-0.0026848	0.0033343	0.4207	-0.0197	0.0023	1.939e-17	-0.0129467	0.0138819	0.352942	0.65	73.36
rs13186194	bmi	T	-9.0084e-05	0.0024213	0.97032	0.01	0.0017	2.197e-09	-0.00257662	0.0101551	0.799757	0	34.6
rs13191362	bmi	A	-0.001707	0.0035688	0.63243	0.0235	0.0025	4.079e-21	0.0359881	0.0153392	0.0175672	0.23	88.36
rs13240600	bmi	A	-0.012531	0.0032567	0.00011918	0.018	0.0022	7.904e-16	0.0272132	0.0138972	0.0483039	14.81	66.94
rs13245051	bmi	A	-0.0036222	0.0023727	0.12685	0.015	0.0017	1.121e-18	0.00417097	0.00995018	0.675147	2.33	77.85
rs13263601	bmi	A	0.0015524	0.0024666	0.52912	-0.0145	0.0018	4.867e-16	-0.00271148	0.0103457	0.793326	0.4	64.89
rs1327259	bmi	A	-0.0022011	0.0024274	0.36453	0.0157	0.0017	1.465e-19	0.0112395	0.0102077	0.270305	0.82	85.29
rs13296413	bmi	T	0.0037568	0.0024213	0.12077	-0.0148	0.0017	2.49e-17	-0.0102279	0.0101831	0.314657	2.41	75.79
rs13298487	bmi	T	-0.00047936	0.0025022	0.84807	0.0115	0.002	1.425e-08	0.0161446	0.0105318	0.124702	0.04	33.06
rs1346841	bmi	A	0.0024779	0.00241	0.30385	-0.0126	0.0017	3.183e-13	0.00171097	0.0101094	0.865623	1.06	54.93
rs1350430	bmi	T	-0.00057153	0.0023636	0.80893	-0.0125	0.0017	2.075e-13	0.000803263	0.00992063	0.935465	0.06	54.07
rs1356506	bmi	T	0.0051718	0.0024439	0.034331	0.0137	0.0018	8.394e-15	0.0103907	0.0102795	0.311526	4.48	57.93
rs1358980	bmi	T	0.0066933	0.0023764	0.0048543	-0.0129	0.0017	5.151e-15	0.0472957	0.00996334	2.08422e-06	7.93	57.58
rs1383592	bmi	A	0.0049651	0.0029374	0.090971	0.0122	0.0021	4.92e-09	-0.0317005	0.0125321	0.0107386	2.86	33.75
rs1409818	bmi	T	-0.00099287	0.0039137	0.79974	0.0195	0.0028	2.589e-12	-0.00393744	0.0164709	0.810805	0.06	48.5
rs1412235	bmi	C	-0.0086651	0.0025114	0.00056013	0.0237	0.0017	2.277e-42	0.0208257	0.0104748	0.0474841	11.9	194.36
rs1421334	bmi	A	-0.0012547	0.0023777	0.5977	0.0135	0.0017	3.111e-15	0.0194917	0.00996039	0.0505478	0.28	63.06
rs1437842	bmi	A	-0.00099137	0.0023625	0.67476	-0.0106	0.0017	8.494e-10	0.00171891	0.00991387	0.862351	0.18	38.88
rs1441264	bmi	A	-0.00090046	0.0024466	0.71284	0.0174	0.0017	7.603e-25	0.000240729	0.0102649	0.98129	0.14	104.76
rs1451077	bmi	A	0.0010454	0.0023951	0.66249	-0.0169	0.0019	1.426e-18	-0.00789669	0.0100387	0.431772	0.19	79.12
rs147568678	bmi	T	0.0036889	0.0027652	0.1822	0.0134	0.0023	3.422e-09	-0.00516144	0.0115781	0.656127	1.78	33.94
rs1492014	bmi	T	0.0012393	0.0023714	0.60124	-0.0171	0.0017	1.442e-23	-0.00725105	0.00994639	0.466172	0.27	101.18
rs1492767	bmi	T	0.0027524	0.0023511	0.24173	0.0095	0.0016	3.546e-09	-0.00215462	0.0098666	0.827139	1.37	35.25
rs1501673	bmi	A	-0.0026754	0.003502	0.44488	0.0289	0.0025	2.725e-31	0.0283542	0.0144323	0.0515787	0.58	133.63
rs150215901	bmi	A	-0.0036798	0.0058762	0.53117	-0.0275	0.0049	1.54e-08	0.00308495	0.0245812	0.900251	0.39	31.5
rs1522569	bmi	T	0.0052487	0.0030506	0.085329	0.0141	0.0022	1.599e-10	0.00881682	0.0128668	0.49212	2.96	41.08
rs1559673	bmi	A	-0.015143	0.0080123	0.058762	0.0359	0.0049	2.212e-13	0.0573587	0.0353603	0.0964431	3.57	53.68
rs156201	bmi	C	-0.00029982	0.0027327	0.91264	0.0124	0.0019	1.646e-10	0.0103899	0.0115171	0.365866	0.01	42.59
rs1624134	bmi	C	-0.0041753	0.0024113	0.083359	0.01	0.0017	6.505e-09	-0.0139756	0.0101448	0.167759	3	34.6
rs16851483	bmi	T	0.0035303	0.0047491	0.45726	0.0352	0.0034	4.869e-25	0.0183525	0.0196494	0.353687	0.55	107.18
rs16906838	bmi	T	0.00013071	0.0056509	0.98155	-0.0247	0.004	4.305e-10	-0.00238815	0.0237783	0.919923	0	38.13
rs16952482	bmi	T	0.0035082	0.003966	0.37639	-0.0151	0.0027	3.056e-08	-0.00813909	0.0165453	0.623773	0.78	31.28
rs1700082	bmi	C	-0.00048415	0.0024816	0.84532	0.0094	0.0017	3.377e-08	-0.0159996	0.0103719	0.123719	0.04	30.57
rs17020497	bmi	A	0.004833	0.0034769	0.16452	0.014	0.0025	2.037e-08	0.00760644	0.0145196	0.601266	1.93	31.36
rs17024393	bmi	T	0.030093	0.0074491	5.3507e-05	-0.0644	0.0049	7.105e-39	-0.034471	0.0303662	0.26315	16.32	172.73
rs17066856	bmi	T	-0.0048603	0.0040966	0.23547	0.035	0.0027	7.098e-38	0.0332383	0.0176091	0.0560605	1.41	168.04
rs17094222	bmi	T	0.0022846	0.0028839	0.42825	-0.0173	0.002	4.043e-18	-0.00281877	0.0120859	0.815714	0.63	74.82
rs17149254	bmi	T	-0.0050249	0.0030563	0.10015	0.0238	0.0023	2.993e-25	-0.0197139	0.0129649	0.126307	2.7	107.08
rs17182027	bmi	A	-0.0056264	0.0023947	0.018797	-0.011	0.0017	1.46e-10	0.00335628	0.0100525	0.738424	5.52	41.87
rs17207196	bmi	T	0.0063072	0.0023864	0.0082186	-0.022	0.0017	1.576e-36	0.0059599	0.010005	0.551548	6.99	167.47
rs1721447	bmi	T	0.0014899	0.002355	0.52695	-0.01	0.0017	3.793e-09	-0.0195531	0.00987626	0.0478182	0.4	34.6
rs17367750	bmi	T	-0.0010461	0.0025111	0.67697	-0.0122	0.0018	1.969e-11	-0.00746562	0.0105628	0.479196	0.17	45.94
rs17405603	bmi	A	-0.0041564	0.002604	0.11045	-0.0125	0.0019	4.427e-11	-0.0158989	0.0108677	0.144568	2.55	43.28
rs17405819	bmi	T	0.00025491	0.0025771	0.92121	0.0211	0.0018	6.04e-33	0.0193882	0.0108904	0.0740072	0.01	137.41
rs1750307	bmi	A	0.002002	0.0024547	0.41474	0.0129	0.0018	2.778e-13	-0.00424192	0.0103106	0.680611	0.67	51.36
rs17544384	bmi	T	0.0019303	0.0028859	0.50357	-0.0131	0.0023	2.276e-08	0.017247	0.0122083	0.155895	0.45	32.44
rs17636031	bmi	T	0.0010234	0.0026011	0.694	-0.0154	0.0018	3.87e-17	0.00125208	0.0109246	0.908732	0.15	73.2
rs17681451	bmi	A	-0.0072685	0.0043251	0.092849	-0.0225	0.0031	7.37e-13	-0.029129	0.0185447	0.112303	2.82	52.68
rs17724992	bmi	A	-0.0016485	0.0026661	0.53636	0.0172	0.0018	5.232e-21	0.0451015	0.0114008	6.50078e-05	0.38	91.31
rs17783165	bmi	T	-0.0016336	0.0025363	0.51952	-0.0128	0.0017	2.737e-13	-0.00913958	0.0106071	0.38959	0.41	56.69
rs17806224	bmi	A	-0.0023404	0.0030443	0.44203	-0.026	0.0022	7.908e-32	-0.0153389	0.0128845	0.231834	0.59	139.67
rs17814208	bmi	A	0.0016999	0.0027505	0.53656	-0.0129	0.002	7.239e-11	-0.00163388	0.0115321	0.887373	0.38	41.6
rs1799923	bmi	A	0.00032003	0.003702	0.93111	-0.0224	0.0026	1.124e-17	-0.0188494	0.0157335	0.227887	0.01	74.22
rs1808629	bmi	A	-0.0021944	0.0025502	0.38952	-0.0202	0.002	2.191e-23	0.00277686	0.0107098	0.795325	0.74	102.01
rs185350	bmi	T	-0.0039622	0.0023583	0.092944	0.0137	0.0016	9.104e-17	-0.00399833	0.00989653	0.686201	2.82	73.32
rs1860561	bmi	A	-0.0007859	0.0027942	0.77851	0.0159	0.0019	1.706e-16	0.0316032	0.0115495	0.0066041	0.08	70.03
rs1877875	bmi	T	0.0011862	0.0023775	0.61783	-0.0109	0.0017	2.505e-10	-0.00620107	0.00998174	0.534295	0.25	41.11
rs1884389	bmi	T	-0.0010511	0.002381	0.65888	-0.0108	0.0017	3.724e-10	-0.0051969	0.00999837	0.603117	0.19	40.36
rs1884897	bmi	A	0.0059129	0.0024432	0.015516	-0.0184	0.0017	2.701e-28	0.000723451	0.0102495	0.943733	5.86	117.15
rs1927790	bmi	T	0.0010354	0.0023933	0.6653	-0.014	0.0016	1.571e-17	0.00377131	0.0100484	0.707345	0.19	76.56
rs1928295	bmi	T	-0.0015201	0.0023772	0.52253	0.0134	0.0016	2.225e-16	0.0129378	0.0099905	0.19495	0.41	70.14
rs1941213	bmi	A	0.0026136	0.0026874	0.33078	0.0108	0.0019	1.585e-08	0.0045051	0.0113028	0.689925	0.95	32.31
rs1941696	bmi	A	-0.0010198	0.0023572	0.66529	0.0112	0.0017	4.741e-11	0.0111343	0.00989595	0.260422	0.19	43.4
rs1945160	bmi	A	0.003225	0.0024374	0.18579	-0.0104	0.0018	5.651e-09	-0.00874688	0.0102428	0.39268	1.75	33.38
rs1948080	bmi	T	0.0025261	0.0024264	0.29783	0.0136	0.0018	1.134e-14	0.0104149	0.0102074	0.307006	1.08	57.09
rs194809	bmi	A	-0.0024774	0.00299	0.40736	0.0126	0.0022	4.861e-09	0.00187131	0.0125394	0.881429	0.69	32.8
rs1951455	bmi	T	0.0022239	0.0026139	0.39488	-0.0148	0.0019	6.048e-15	0.021886	0.0108807	0.04516	0.72	60.68
rs1958898	bmi	C	-0.0036983	0.0028976	0.20183	-0.0146	0.0021	4.225e-12	-0.015685	0.012259	0.198906	1.63	48.34
rs1965529	bmi	A	0.0051688	0.0028832	0.073019	0.0161	0.0022	7.659e-14	-0.00977938	0.0120443	0.417965	3.21	53.56
rs197374	bmi	T	0.0006012	0.0024251	0.80421	0.0141	0.0017	3.155e-16	0.0192605	0.010139	0.0579778	0.06	68.79
rs1999433	bmi	T	0.00012553	0.0023718	0.95779	-0.0107	0.0017	2.899e-10	-0.0025344	0.00995519	0.799024	0	39.62
rs2007518	bmi	A	-0.0011106	0.0023713	0.63954	-0.013	0.0017	1.964e-14	-0.018838	0.00993353	0.0581305	0.22	58.48
rs2047648	bmi	A	0.003709	0.0027055	0.1704	-0.0133	0.002	7.947e-12	-0.0193235	0.0112561	0.087329	1.88	44.22
rs2051559	bmi	T	-0.0091045	0.0034776	0.0088438	-0.0167	0.0025	3.775e-11	-0.0400711	0.0142164	0.00539164	6.85	44.62
rs2053682	bmi	A	-0.002666	0.0025437	0.29459	0.017	0.0018	2.591e-20	0.0359968	0.0108013	0.000800468	1.1	89.2
rs2058527	bmi	T	-0.0016549	0.0026489	0.53213	-0.0115	0.0019	1.795e-09	-0.00810667	0.0111536	0.466601	0.39	36.63
rs2064044	bmi	A	-0.0035382	0.0029647	0.23269	-0.0123	0.0021	1.022e-08	0.014651	0.012543	0.240919	1.42	34.31
rs2065418	bmi	T	0.00071154	0.00245	0.77149	0.0139	0.0018	6.073e-15	0.0141062	0.0103173	0.170795	0.08	59.63
rs2066295	bmi	A	-0.010998	0.0028069	8.9221e-05	0.0142	0.002	2.285e-12	0.0157283	0.0118616	0.18317	15.35	50.41
rs2074314	bmi	T	0.00077583	0.0024613	0.7526	0.0105	0.0017	1.369e-09	0.00597047	0.0103443	0.563522	0.1	38.15
rs2108719	bmi	A	0.0017524	0.0026838	0.5138	0.0107	0.0019	2.279e-08	0.0170564	0.011343	0.131248	0.43	31.71
rs2112347	bmi	T	-0.038146	0.0024583	2.7573e-54	0.0276	0.0017	1.173e-61	-0.00157717	0.0103162	0.878515	240.78	263.58
rs2119753	bmi	A	0.00085959	0.0024188	0.7223	0.01	0.0017	1e-08	-0.00138212	0.0101512	0.891714	0.13	34.6
rs2120710	bmi	A	-0.00059237	0.0024888	0.81187	0.0101	0.0018	1.977e-08	0.00187786	0.0104505	0.857359	0.06	31.48
rs2134858	bmi	T	0.0031945	0.0023543	0.17482	-0.0117	0.0017	5.869e-12	0.000706658	0.00988146	0.942988	1.84	47.37
rs213518	bmi	T	-0.0034779	0.0033702	0.30209	-0.0153	0.0024	2.492e-10	-0.0125641	0.0140233	0.372155	1.06	40.64
rs214249	bmi	T	0.0022581	0.002416	0.34997	0.0138	0.0017	2.715e-15	0.0103879	0.0101576	0.305988	0.87	65.9
rs215669	bmi	A	-0.0031527	0.0024281	0.19413	-0.0149	0.0017	8.938e-18	-0.0204982	0.0101497	0.0438494	1.69	76.82
rs217433	bmi	T	-0.012876	0.002947	1.248e-05	-0.0115	0.0021	3.002e-08	-0.00660927	0.0123221	0.592342	19.09	29.99
rs217669	bmi	T	0.0069335	0.0026462	0.0087897	-0.0172	0.0021	6.271e-16	-0.0226957	0.0110064	0.0400958	6.87	67.08
rs2192158	bmi	A	0.0027282	0.0023674	0.24915	0.0137	0.0017	7.417e-16	0.0281337	0.0099061	0.0045627	1.33	64.94
rs2193101	bmi	C	-0.0061903	0.0030575	0.042907	0.0142	0.0021	3.327e-11	0.0193646	0.0126922	0.129116	4.1	45.72
rs2196618	bmi	A	-0.00037449	0.002678	0.88879	-0.0137	0.0019	1.492e-12	0.00169833	0.0112279	0.879813	0.02	51.99
rs2206277	bmi	T	-0.0093137	0.0030775	0.0024755	0.0408	0.0021	1.822e-83	0.0402552	0.0126256	0.00161764	9.16	377.47
rs2228213	bmi	A	0.0038132	0.0024727	0.12304	-0.0144	0.0017	5.498e-17	-0.00241506	0.0103807	0.815974	2.38	71.75
rs2228552	bmi	T	0.0021449	0.0024598	0.38321	0.0124	0.0019	1.795e-11	0.0126001	0.0103571	0.223022	0.76	42.59
rs2238799	bmi	A	0.0051497	0.0024287	0.033974	0.0102	0.0018	8.645e-09	0.00885186	0.0102083	0.385465	4.5	32.11
rs2241423	bmi	A	-0.0056185	0.0028214	0.046441	-0.0298	0.0019	3.602e-54	-0.00367218	0.0118623	0.756679	3.97	245.99
rs2246012	bmi	T	0.0068073	0.0031498	0.030683	-0.0161	0.0022	1.154e-13	-0.0285361	0.0129974	0.029452	4.67	53.56
rs2257791	bmi	A	-0.0038612	0.0027584	0.16158	-0.0139	0.002	1.631e-12	0.0221784	0.0116981	0.0566992	1.96	48.3
rs225882	bmi	T	-0.0019367	0.0027038	0.47381	0.0113	0.0018	8.564e-10	0.0154594	0.0114272	0.174644	0.51	39.41
rs2267958	bmi	A	-0.0030467	0.0024049	0.2052	-0.013	0.0018	2.013e-13	-0.0207423	0.0100919	0.0398842	1.6	52.16
rs2271046	bmi	A	0.0041195	0.0025909	0.11184	-0.0115	0.0018	3.031e-10	-0.0206686	0.0107885	0.0563107	2.53	40.82
rs2271189	bmi	A	0.00095636	0.0024032	0.69067	-0.0141	0.0018	9.264e-16	0.0107369	0.0100663	0.286573	0.16	61.36
rs2273175	bmi	T	-0.0082371	0.0025131	0.0010469	-0.0121	0.0018	3.69e-11	-0.0361872	0.0104326	0.000560516	10.74	45.19
rs2275003	bmi	A	-0.0021937	0.002354	0.35137	0.0111	0.0016	9.438e-12	-0.0101958	0.00988471	0.302218	0.87	48.13
rs2281819	bmi	A	0.003164	0.0028023	0.25887	-0.0154	0.002	2.088e-14	-0.0307132	0.0119396	0.00955242	1.27	59.29
rs2283006	bmi	A	-0.0015427	0.0023669	0.51454	0.0132	0.0017	8.055e-15	0.0107985	0.00992625	0.276671	0.42	60.29
rs2283093	bmi	T	0.0039499	0.0029202	0.17619	0.0121	0.0021	1.095e-08	0.0169935	0.0121497	0.163771	1.83	33.2
rs2289379	bmi	T	0.0049387	0.0024158	0.040924	-0.0137	0.0018	7.019e-15	-0.0182112	0.0101733	0.0729447	4.18	57.93
rs2342892	bmi	T	0.0063477	0.0023543	0.0070146	0.0126	0.0017	1.328e-13	-0.00193824	0.00988116	0.844486	7.27	54.93
rs2357760	bmi	A	-0.0021513	0.0025291	0.39497	0.0143	0.0017	2.106e-16	0.0206367	0.0106811	0.0525543	0.72	70.76
rs2365389	bmi	T	0.0048372	0.0024011	0.043947	-0.0168	0.0016	6.494e-25	0.000521322	0.0100739	0.95873	4.06	110.25
rs2400414	bmi	T	0.0036664	0.0024432	0.13345	-0.0126	0.0018	5.521e-13	-0.00558321	0.0102642	0.586227	2.25	49
rs2423668	bmi	T	0.00063289	0.0023664	0.78912	0.0106	0.0018	7.84e-09	0.0151547	0.00991738	0.126712	0.07	34.68
rs2439823	bmi	A	-0.0035753	0.0023717	0.13169	-0.0165	0.0017	6.513e-22	-0.0342878	0.00998334	0.000581883	2.27	94.2
rs2466103	bmi	T	-0.0049425	0.0025608	0.0536	-0.0121	0.0018	8.004e-12	0.010184	0.0107835	0.3441	3.73	45.19
rs2470893	bmi	T	0.012546	0.0024933	4.8645e-07	0.0107	0.0017	9.43e-10	-0.0063475	0.0104863	0.544593	25.32	39.62
rs2503185	bmi	A	-0.0019321	0.0023754	0.41601	0.013	0.0017	1.327e-14	0.0129334	0.00997477	0.194595	0.66	58.48
rs2513999	bmi	A	0.0063356	0.0032744	0.053006	-0.0154	0.0026	3.066e-09	-0.00646025	0.0138009	0.639045	3.74	35.08
rs2600226	bmi	T	-0.0058148	0.0025312	0.021605	-0.0116	0.0018	1.423e-10	0.00322586	0.0106326	0.761471	5.28	41.53
rs2605603	bmi	A	0.0034227	0.0023597	0.14693	-0.0103	0.0016	2.041e-10	-0.0228621	0.00991397	0.0210437	2.1	41.44
rs2612576	bmi	A	-0.0030545	0.0026054	0.24105	-0.0108	0.0019	8.49e-09	0.0105859	0.0108894	0.331936	1.37	32.31
rs2622274	bmi	T	0.0031016	0.0023691	0.19048	-0.0107	0.0017	3.23e-10	-0.0164193	0.00995714	0.0988964	1.71	39.62
rs264941	bmi	A	0.0015523	0.0023555	0.50991	-0.0124	0.0017	1.836e-13	-0.00240173	0.00988816	0.808079	0.43	53.2
rs2707183	bmi	T	0.002067	0.0023616	0.38142	-0.0093	0.0017	4.894e-08	0.0170151	0.00992233	0.0862092	0.77	29.93
rs2712665	bmi	T	-0.0015679	0.0025464	0.53807	-0.0108	0.0019	5.399e-09	-0.0150376	0.0106322	0.158268	0.38	32.31
rs2715423	bmi	A	-0.0028175	0.0026053	0.2795	-0.0115	0.0019	1.901e-09	0.00204601	0.0109256	0.851508	1.17	36.63
rs273512	bmi	T	0.0096425	0.0024013	5.9314e-05	0.0156	0.0018	4.477e-19	-0.00944967	0.0100911	0.348657	16.12	75.11
rs2744974	bmi	T	-0.0026217	0.0025171	0.29761	0.0261	0.0017	1.275e-51	0.0312943	0.0104634	0.00291282	1.08	235.71
rs274628	bmi	A	-0.0022907	0.0024717	0.35404	-0.0102	0.0018	1.357e-08	-0.00917697	0.0103949	0.376732	0.86	32.11
rs2777768	bmi	A	-0.0014588	0.0026568	0.58295	0.0119	0.0019	6.377e-10	0.0258412	0.0112717	0.0211758	0.3	39.23
rs2820295	bmi	A	-0.001377	0.0024856	0.57957	0.0235	0.0018	5.556e-39	0.0465098	0.0103007	7.21647e-06	0.31	170.45
rs2832283	bmi	A	-0.0034988	0.0028739	0.22343	0.0115	0.002	4.718e-09	-0.00169818	0.0120695	0.888059	1.48	33.06
rs28350	bmi	A	-0.00065536	0.0030883	0.83194	0.0172	0.0022	1.074e-14	0.0223001	0.0127956	0.0833003	0.05	61.12
rs28489620	bmi	A	0.0032493	0.0026116	0.21343	-0.0151	0.0021	1.423e-12	-0.0121359	0.0110064	0.269106	1.55	51.7
rs2861089	bmi	A	-0.0018664	0.002428	0.44206	0.0105	0.0017	1.549e-09	0.0185568	0.0101527	0.0681269	0.59	38.15
rs2861685	bmi	T	0.00036616	0.0023886	0.87816	0.0165	0.0019	7.823e-18	0.00492064	0.0100305	0.623601	0.02	75.42
rs2862996	bmi	T	-0.0019254	0.0025474	0.44975	-0.0216	0.0017	3.604e-35	-0.0267592	0.0105948	0.0119167	0.57	161.44
rs2875762	bmi	C	-0.0048426	0.0027656	0.079943	0.0129	0.002	1.066e-10	0.0196701	0.0115014	0.0886396	3.07	41.6
rs2907948	bmi	A	0.0037422	0.0027246	0.16959	-0.0145	0.0019	1.945e-14	-0.0247839	0.0115564	0.0310391	1.89	58.24
rs2910026	bmi	T	-0.0025247	0.0026234	0.33586	-0.0132	0.0021	5.688e-10	-0.00367969	0.0109946	0.738047	0.93	39.51
rs2962334	bmi	T	-0.0036472	0.0084417	0.66571	0.0396	0.0059	1.777e-11	0.0634243	0.0335777	0.0658829	0.19	45.05
rs2984618	bmi	T	-0.0046424	0.002391	0.052181	0.0165	0.0016	3.803e-24	0.0138189	0.0100138	0.168008	3.77	106.35
rs3019466	bmi	T	0.0017805	0.0032455	0.58327	-0.0128	0.0024	4.905e-08	-0.00116814	0.0136253	0.931654	0.3	28.44
rs305256	bmi	T	0.00020927	0.002836	0.94118	-0.0115	0.0021	2.792e-08	-0.00555327	0.0119336	0.641225	0.01	29.99
rs3101336	bmi	T	0.0085373	0.0023999	0.0003747	-0.0254	0.0016	4.804e-54	-0.00293948	0.0100783	0.770487	12.65	252.02
rs3115667	bmi	T	-0.0062764	0.0026137	0.016335	-0.0179	0.0019	5.924e-21	-0.0411072	0.0111461	0.000200671	5.77	88.76
rs312750	bmi	A	0.0019238	0.0023647	0.4159	0.0097	0.0016	2.565e-09	-0.00976784	0.00992767	0.325076	0.66	36.75
rs321237	bmi	A	-0.0053149	0.0027399	0.052407	0.0126	0.002	1.488e-10	0.00998101	0.0115484	0.386374	3.76	39.69
rs326893	bmi	T	0.0037464	0.0024067	0.11956	0.0121	0.0017	1.893e-12	0.0163804	0.0101285	0.105293	2.42	50.66
rs329651	bmi	T	-0.00073946	0.0029775	0.80386	0.016	0.0021	2.13e-14	-0.00649991	0.0124507	0.602267	0.06	58.05
rs337637	bmi	A	0.0052744	0.0024317	0.030079	-0.0137	0.0017	6.237e-16	-0.00460633	0.0102193	0.652009	4.7	64.94
rs339991	bmi	A	0.0028132	0.002383	0.23779	-0.0125	0.0017	3.514e-13	0.000985866	0.00999597	0.92144	1.39	54.07
rs34184235	bmi	T	0.0015225	0.0023771	0.52185	-0.0115	0.0019	2.143e-09	-0.00853074	0.00998132	0.392535	0.41	36.63
rs34234296	bmi	A	-0.0024406	0.0024377	0.31673	-0.0145	0.002	2.011e-13	0.000461106	0.0102231	0.964026	1	52.56
rs34517439	bmi	A	0.0002733	0.0036161	0.93975	0.0391	0.003	3.403e-39	0.0300686	0.0148767	0.0453562	0.01	169.87
rs34811474	bmi	A	-0.0065278	0.0027863	0.019141	-0.0293	0.0023	8.504e-38	-0.0176016	0.0117936	0.133936	5.49	162.29
rs349088	bmi	A	-0.0012956	0.0023635	0.58358	-0.013	0.0017	3.501e-14	-0.0242935	0.00991737	0.0142952	0.3	58.48
rs35408866	bmi	A	0.0036926	0.0034572	0.28547	0.0159	0.0028	1.502e-08	0.0077577	0.0144319	0.591822	1.14	32.25
rs35483388	bmi	T	0.012116	0.0024354	6.5287e-07	0.0125	0.002	2.607e-10	0.0272068	0.0101616	0.00758603	24.75	39.06
rs355777	bmi	C	-0.0024909	0.0024009	0.29951	0.0151	0.0017	2.129e-18	0.0349445	0.0100168	0.000503026	1.08	78.9
rs35867081	bmi	A	-0.00019874	0.0023664	0.93307	0.015	0.0019	6.648e-15	0.00608153	0.00992574	0.540095	0.01	62.33
rs35949039	bmi	T	-0.0087849	0.0038524	0.022586	-0.0215	0.0031	6.297e-12	0.0186227	0.0159527	0.2461	5.2	48.1
rs3732927	bmi	T	-0.0020232	0.0025222	0.42246	0.0099	0.0017	1.13e-08	-0.0112645	0.0106211	0.28802	0.64	33.91
rs3764625	bmi	T	-0.0068556	0.0023939	0.0041859	0.0096	0.0017	2.422e-08	0.0183519	0.0100172	0.0673164	8.2	31.89
rs3764835	bmi	A	0.0030982	0.003277	0.34443	-0.013	0.0024	3.841e-08	-0.0121441	0.0138555	0.378987	0.89	29.34
rs3770890	bmi	T	0.0022552	0.0074371	0.76171	-0.0297	0.0053	2.103e-08	-0.0408486	0.0301712	0.183157	0.09	31.4
rs3796432	bmi	T	-0.0014817	0.002454	0.54597	-0.0113	0.0018	2.214e-10	-0.0391404	0.0103975	0.000155161	0.36	39.41
rs3806114	bmi	A	0.00090952	0.0025279	0.71901	-0.012	0.0018	1.459e-11	-0.0137013	0.0105656	0.19559	0.13	44.44
rs3808477	bmi	T	-0.021585	0.0026134	1.4722e-16	-0.0182	0.0019	8.726e-22	-0.00753133	0.010998	0.492851	68.22	91.76
rs3814883	bmi	T	-0.00091725	0.0023638	0.69798	0.0227	0.0017	1.471e-40	0.0101734	0.00991885	0.30511	0.15	178.3
rs3825061	bmi	T	-0.0032113	0.0024065	0.18207	0.014	0.0017	6.149e-16	0.0442306	0.0100206	1.09629e-05	1.78	67.82
rs3902951	bmi	T	-0.0025293	0.0027963	0.36573	-0.0134	0.0019	2.883e-12	-0.0268963	0.0115834	0.0210147	0.82	49.74
rs3914628	bmi	T	-0.00074479	0.0033469	0.8239	0.0165	0.0023	6.914e-13	0.0103406	0.0141405	0.463162	0.05	51.47
rs3923783	bmi	A	-0.00062424	0.0030246	0.83649	-0.0222	0.0022	4.121e-23	0.00256113	0.0126778	0.840016	0.04	101.83
rs39654	bmi	A	0.0024398	0.0023679	0.30282	-0.0163	0.0017	1.745e-21	-0.0111272	0.00994292	0.26289	1.06	91.93
rs40067	bmi	A	-0.0032354	0.0031416	0.30307	-0.0252	0.0023	9.728e-29	-0.011209	0.0132768	0.396978	1.06	120.05
rs4017425	bmi	T	-0.00027431	0.0023636	0.90761	-0.0118	0.0017	2.911e-12	-0.00375376	0.00992147	0.705144	0.01	48.18
rs4097319	bmi	T	-0.00060544	0.0023805	0.79924	0.0107	0.0017	4.323e-10	0.00457726	0.00999359	0.646851	0.06	39.62
rs4148155	bmi	A	-0.0019021	0.003695	0.6067	0.0192	0.0026	1.339e-13	-0.000695501	0.0155004	0.964219	0.26	54.53
rs4240673	bmi	T	0.0081604	0.0023688	0.00057125	0.0175	0.0016	1.584e-26	-0.000118387	0.00994426	0.990501	11.87	119.63
rs4256980	bmi	C	0.0023705	0.0024805	0.33926	-0.0187	0.0017	8.633e-29	-0.0248054	0.0104817	0.0175567	0.91	121
rs427943	bmi	A	-0.0046215	0.0023771	0.051873	-0.0177	0.0017	3.603e-25	-0.0162868	0.00999201	0.102798	3.78	108.4
rs4286488	bmi	A	0.0025416	0.0027868	0.36175	0.0121	0.002	1.704e-09	0.0119138	0.011755	0.309468	0.83	36.6
rs429358	bmi	T	-0.19115	0.003225	0	0.0257	0.0026	2.599e-22	-0.104871	0.01279	1.84961e-15	3513.09	97.71
rs4303732	bmi	T	0.00035791	0.0024002	0.88146	0.0169	0.0017	1.264e-22	0.0305412	0.0101262	0.00249223	0.02	98.83
rs4307239	bmi	A	-0.0017459	0.0023688	0.46111	-0.0115	0.0017	1.473e-11	-0.0067172	0.00993606	0.49912	0.54	45.76
rs4390583	bmi	A	-0.0029934	0.0024033	0.21295	-0.01	0.0018	1.63e-08	-0.00437243	0.0100798	0.664561	1.55	30.86
rs4430672	bmi	T	0.00073328	0.0029546	0.80399	0.0124	0.0021	5.003e-09	-0.0126184	0.0124849	0.310527	0.06	34.87
rs4482463	bmi	A	-0.0001702	0.0044539	0.96952	-0.031	0.0031	4.848e-23	-0.0375668	0.0181786	0.0415635	0	100
rs4517716	bmi	C	-0.0014714	0.0029933	0.62302	-0.0117	0.002	4.27e-09	0.00836192	0.0126147	0.506446	0.24	34.22
rs45486197	bmi	A	0.011671	0.0047757	0.014534	0.0279	0.004	1.801e-12	0.0183323	0.0197691	0.357132	5.97	48.65
rs459552	bmi	A	-0.0069512	0.0027957	0.012904	-0.0133	0.0019	8.356e-12	-0.00400884	0.0117155	0.732459	6.18	49
rs4653017	bmi	T	-0.0055677	0.0025394	0.028342	0.0118	0.0018	1.11e-10	0.00858823	0.0106899	0.421094	4.81	42.98
rs4655141	bmi	T	0.011433	0.0031747	0.00031664	-0.0173	0.0022	6.198e-15	0.00241928	0.0133455	0.856045	12.97	61.84
rs4671328	bmi	T	-0.0023016	0.0023889	0.33533	0.0214	0.0017	3.422e-36	0.00226905	0.0100211	0.820888	0.93	158.46
rs4700608	bmi	T	0.0010065	0.002357	0.66935	-0.0155	0.0017	4.324e-20	-0.0211124	0.0098827	0.0327118	0.18	83.13
rs4721089	bmi	T	-0.0045683	0.0028724	0.11174	0.0167	0.0023	5.596e-13	0.0463417	0.0123509	0.000146379	2.53	52.72
rs4740383	bmi	A	-0.0011108	0.0024068	0.64444	0.0131	0.0018	7.028e-14	0.00600482	0.0100864	0.551818	0.21	52.97
rs4740619	bmi	T	0.0053292	0.0023679	0.024411	0.0189	0.0016	3.147e-31	0.0182342	0.00995263	0.0667004	5.07	139.54
rs474605	bmi	A	-0.0036969	0.0023701	0.11882	-0.0125	0.0017	2.717e-13	0.00171487	0.00994256	0.863063	2.43	54.07
rs4771218	bmi	A	0.0030736	0.0024419	0.20815	-0.0141	0.0018	3.18e-15	-0.00528702	0.0102329	0.605603	1.58	61.36
rs478707	bmi	T	0.0057329	0.0030181	0.0575	-0.015	0.0024	1.983e-10	-0.00824377	0.0127195	0.515951	3.61	39.06
rs4812405	bmi	A	0.004751	0.0043822	0.2783	-0.0202	0.0033	1.279e-09	-0.0410351	0.018969	0.0280296	1.18	37.47
rs4813619	bmi	T	-0.0027347	0.0023736	0.24926	-0.0106	0.0018	1.695e-09	-0.00666366	0.00995847	0.503426	1.33	34.68
rs4858193	bmi	T	-0.0012953	0.0026299	0.62235	0.0133	0.0019	2.444e-12	0.0286573	0.011166	0.00984758	0.24	49
rs4864201	bmi	T	-0.0013605	0.0024727	0.58219	0.0137	0.0017	4.298e-16	0.00881207	0.0103494	0.39508	0.3	64.94
rs4865796	bmi	A	-0.0045962	0.0025478	0.071236	-0.0096	0.0018	4.211e-08	0.0132408	0.0107396	0.21657	3.25	28.44
rs4880341	bmi	T	0.00067846	0.002386	0.77614	-0.013	0.0017	3.059e-14	-0.0233748	0.00998252	0.0193904	0.08	58.48
rs4900714	bmi	T	-0.00010559	0.0023574	0.96427	0.015	0.0017	1.001e-18	0.0202101	0.00988635	0.0409485	0	77.85
rs4906263	bmi	C	0.00077075	0.0024718	0.75518	-0.0176	0.0018	8.106e-23	-0.0202906	0.0103221	0.0499508	0.1	95.6
rs4921301	bmi	T	0.00076264	0.0029257	0.79435	-0.0129	0.0024	4.033e-08	0.0168278	0.0121746	0.168735	0.07	28.89
rs4970991	bmi	T	0.00082567	0.0029195	0.77732	0.0116	0.0021	1.811e-08	-0.00289535	0.0122663	0.813263	0.08	30.51
rs4973618	bmi	A	-0.0027599	0.0024845	0.26663	-0.0148	0.0018	1.252e-16	-0.0214444	0.0103612	0.0390593	1.23	67.6
rs4981693	bmi	A	0.0017746	0.0028131	0.52815	0.0202	0.002	7.894e-24	-0.00257116	0.0117938	0.827527	0.4	102.01
rs4986044	bmi	T	0.0009091	0.0023693	0.7012	-0.0177	0.0016	1.269e-27	-2.04527e-05	0.00994082	0.998358	0.15	122.38
rs4988235	bmi	A	-0.013548	0.0027937	1.238e-06	0.0124	0.0017	7.094e-13	0.000235767	0.0117251	0.983956	23.52	53.2
rs543874	bmi	A	0.010244	0.0029024	0.00041645	-0.0479	0.002	3.06e-125	-0.00863006	0.0121293	0.477754	12.46	573.6
rs56133507	bmi	T	0.0054558	0.0029553	0.064881	-0.0131	0.0024	4.305e-08	0.00226623	0.0124128	0.855047	3.41	29.79
rs56151256	bmi	A	0.0028641	0.0027108	0.2907	0.0166	0.0022	6.187e-14	0.0185994	0.0114714	0.1035	1.12	56.93
rs56161855	bmi	A	0.011123	0.0034785	0.0013855	-0.0233	0.0028	1.408e-16	-0.00259866	0.0145688	0.85855	10.22	69.25
rs56211164	bmi	A	-0.0010389	0.0027485	0.70543	-0.0128	0.0022	8.9e-09	-0.00219247	0.0115495	0.849365	0.14	33.85
rs562664	bmi	T	0.0049993	0.0029688	0.092193	-0.0138	0.0022	4.15e-10	-0.0099049	0.0125344	0.428167	2.84	39.35
rs570463	bmi	A	0.0037992	0.0025475	0.13588	-0.0121	0.0018	4.33e-11	-0.004843	0.0107071	0.650775	2.22	45.19
rs57989773	bmi	T	0.017701	0.0028244	3.6788e-10	-0.0142	0.0023	5.63e-10	-0.00325377	0.0118333	0.783497	39.28	38.12
rs587271	bmi	T	-0.0025133	0.002652	0.34328	0.012	0.0018	6.208e-11	-0.00130462	0.0111195	0.90662	0.9	44.44
rs592483	bmi	T	0.0067881	0.0023928	0.0045561	-0.0137	0.0017	1.525e-16	0.000906231	0.0100416	0.928086	8.05	64.94
rs59302296	bmi	A	0.0033078	0.0039014	0.39653	0.0217	0.0032	9.124e-12	0.0220566	0.0161167	0.174462	0.72	45.99
rs6010784	bmi	T	-0.0044506	0.002355	0.058784	0.0106	0.0016	6.906e-11	2.54013e-06	0.0098833	0.999795	3.57	43.89
rs61740466	bmi	A	0.0032476	0.0027756	0.24198	-0.0142	0.0022	2.24e-10	0.00700201	0.0116082	0.547034	1.37	41.66
rs61813324	bmi	T	-0.0067901	0.0034905	0.051742	0.0289	0.0028	3.196e-24	0.0175301	0.0144843	0.228789	3.78	106.53
rs61828641	bmi	A	-0.0087765	0.00379	0.020575	0.0223	0.003	2.492e-13	-0.024678	0.0161763	0.123866	5.36	55.25
rs61983990	bmi	A	-0.0013298	0.0042718	0.75558	0.0198	0.0035	1.912e-08	0.0247477	0.0176103	0.163739	0.1	32
rs62176243	bmi	A	0.0046303	0.0027311	0.090002	0.0148	0.0022	2.411e-11	0.00910736	0.0115074	0.427742	2.87	45.26
rs6265	bmi	T	0.0014962	0.003008	0.6189	-0.0413	0.0021	7.399e-89	-0.0175884	0.0127486	0.165632	0.25	386.78
rs6443750	bmi	T	0.0034696	0.0029877	0.24552	-0.0152	0.0021	7.252e-13	-0.040748	0.01282	0.00130731	1.35	52.39
rs6445258	bmi	T	-0.0044192	0.0028927	0.12658	0.0131	0.0023	2.477e-08	0.00386579	0.0121178	0.749952	2.33	32.44
rs6463489	bmi	T	0.0011893	0.0037374	0.75033	0.0167	0.0026	2.504e-10	0.0032717	0.0156533	0.834623	0.1	41.26
rs6468266	bmi	A	-0.0021889	0.0024058	0.36292	-0.0113	0.0017	7.708e-11	0.00536091	0.0100849	0.595188	0.83	44.18
rs6470144	bmi	T	-0.0019486	0.0024739	0.43091	0.0098	0.0018	3.055e-08	0.000900681	0.0103828	0.930864	0.62	29.64
rs6493498	bmi	T	0.0044043	0.0023735	0.063516	0.0137	0.0016	4.838e-17	-0.016873	0.00997895	0.0906332	3.44	73.32
rs6496248	bmi	A	-0.0034746	0.002437	0.15394	0.0104	0.0018	2.929e-09	-0.010015	0.0102076	0.327071	2.03	33.38
rs650198	bmi	T	-0.00097805	0.002643	0.71134	-0.0137	0.0019	6.425e-13	-0.0072937	0.011055	0.510022	0.14	51.99
rs6512302	bmi	C	-0.0014995	0.0027011	0.57879	0.0134	0.002	1.522e-11	-0.00879496	0.0112929	0.436953	0.31	44.89
rs6539064	bmi	C	-0.0048354	0.0027113	0.074517	0.0194	0.0019	1.135e-23	0.0108976	0.0114263	0.339066	3.18	104.25
rs6545714	bmi	A	0.00040284	0.0024105	0.86728	-0.0194	0.0016	4.013e-32	-0.0156743	0.0100859	0.120674	0.03	147.02
rs6556301	bmi	T	0.0039616	0.0024541	0.10647	-0.0113	0.0017	8.137e-11	0.0020755	0.0102936	0.840244	2.61	44.18
rs6567160	bmi	T	0.0053983	0.0027838	0.052482	-0.0552	0.0019	7.82e-184	-0.0249711	0.0115435	0.0315026	3.76	844.06
rs657452	bmi	A	-0.0017144	0.0024233	0.47928	0.0188	0.0016	3.172e-30	0.00166049	0.0101626	0.87023	0.5	138.06
rs6591407	bmi	A	-0.00045871	0.0030415	0.88012	-0.0124	0.0021	3.583e-09	0.00423633	0.0127317	0.739629	0.02	34.87
rs6607337	bmi	T	-0.0024411	0.0025789	0.34386	-0.0124	0.0019	2.548e-11	0.000644158	0.0108191	0.952528	0.9	42.59
rs6656785	bmi	A	0.0040166	0.0024105	0.095652	-0.0178	0.0016	3.056e-27	-0.00870244	0.0100991	0.389241	2.78	123.77
rs66595146	bmi	A	-0.00063925	0.0024396	0.7933	0.0135	0.002	9.093e-12	0.0108954	0.0102648	0.28789	0.07	45.56
rs6661316	bmi	T	-0.00083094	0.002389	0.72798	0.012	0.0016	1.721e-13	0.0104235	0.0100422	0.298903	0.12	56.25
rs6696828	bmi	C	-0.0018166	0.002552	0.47658	0.012	0.0018	6.415e-11	0.00270333	0.0106988	0.800608	0.51	44.44
rs6710091	bmi	C	-0.0043663	0.0024661	0.076634	0.0103	0.0018	5.778e-09	0.00729507	0.0103697	0.481319	3.13	32.74
rs6716898	bmi	A	0.0022505	0.002359	0.34009	0.0127	0.0019	2.33e-11	0.0308199	0.00989009	0.00183902	0.91	44.68
rs6720868	bmi	T	0.001286	0.0025364	0.61216	0.0154	0.0018	1.824e-17	0.0174765	0.0105853	0.0996921	0.26	73.2
rs6725931	bmi	T	-0.0043925	0.0033034	0.18362	0.0187	0.0024	2.297e-15	0.025377	0.0140768	0.0692039	1.77	60.71
rs6783054	bmi	A	0.00011248	0.0023874	0.96242	0.0099	0.0017	6.22e-09	0.0066826	0.0100163	0.504696	0	33.91
rs6803161	bmi	T	0.0013543	0.0024204	0.5758	0.0107	0.0019	2.705e-08	-0.000344059	0.0101592	0.972982	0.31	31.71
rs6804842	bmi	A	0.0066603	0.0023854	0.0052371	-0.0141	0.0016	7.57e-18	-0.0183886	0.0100326	0.0664828	7.8	77.66
rs6808814	bmi	T	0.00077134	0.0027114	0.77605	0.0118	0.0019	1.305e-09	0.0020123	0.0113899	0.859703	0.08	38.57
rs6850421	bmi	A	0.0029281	0.0023649	0.21565	0.0113	0.0019	3.657e-09	-0.0161674	0.00993881	0.10355	1.53	35.37
rs6864049	bmi	A	0.0028456	0.0023862	0.23306	-0.0121	0.0016	1.475e-13	-0.0150534	0.0100213	0.132885	1.42	57.19
rs687339	bmi	T	0.0067008	0.0028097	0.017085	0.0188	0.0019	4.317e-22	0.0553444	0.0121127	3.62072e-06	5.69	97.91
rs6882366	bmi	T	0.00015577	0.0024077	0.94842	-0.0131	0.0017	4.387e-14	0.00340456	0.0100971	0.736059	0	59.38
rs6886072	bmi	T	0.0017084	0.0023679	0.47061	-0.01	0.0017	4.125e-09	-0.00114459	0.00993696	0.908296	0.52	34.6
rs6888194	bmi	T	-0.0012393	0.0032442	0.70245	-0.0127	0.0023	3.583e-08	-0.000214257	0.0136119	0.987442	0.15	30.49
rs6890310	bmi	A	-0.0025329	0.0026201	0.33368	-0.0119	0.0019	3.287e-10	-0.00416081	0.0110089	0.705243	0.93	39.23
rs6893539	bmi	A	0.012823	0.0025835	6.9265e-07	-0.0122	0.0019	6.165e-11	-0.0223249	0.0107555	0.0387009	24.64	41.23
rs6909685	bmi	T	0.0023324	0.0025218	0.35502	-0.0149	0.0018	2.782e-16	-0.024003	0.0106613	0.0238267	0.86	68.52
rs6915002	bmi	T	-0.0032647	0.0023905	0.17203	0.0099	0.0017	8.71e-09	0.0142594	0.0100075	0.154653	1.87	33.91
rs6921533	bmi	T	-5.4392e-05	0.0026025	0.98333	0.0104	0.0018	1.374e-08	0.00211541	0.0109097	0.846314	0	33.38
rs6922607	bmi	A	-0.0052401	0.0030017	0.080863	-0.013	0.0022	1.851e-09	0.00322689	0.0126218	0.798037	3.05	34.92
rs6950388	bmi	A	0.0013786	0.0029254	0.63746	0.0135	0.0022	1.588e-09	0.0160821	0.0123765	0.191915	0.22	37.65
rs6973656	bmi	A	-0.0048628	0.0024058	0.043255	-0.0101	0.0017	6.31e-09	0.00350392	0.010099	0.72854	4.09	35.3
rs698147	bmi	A	0.00064633	0.0023655	0.78468	0.0116	0.0017	9.672e-12	0.00315697	0.00992391	0.750425	0.07	46.56
rs7024334	bmi	T	0.0036341	0.0028423	0.20106	0.0135	0.002	4.708e-12	-0.00107532	0.0119334	0.928181	1.63	45.56
rs7025938	bmi	C	1.6915e-05	0.0025387	0.99468	-0.0162	0.0018	1.47e-19	-0.0104717	0.0106153	0.324738	0	81
rs7070670	bmi	T	0.0034618	0.0025218	0.16983	-0.0126	0.0021	7.143e-10	0.00270097	0.0105737	0.798462	1.88	36
rs7084454	bmi	A	-0.0054879	0.0025247	0.029732	0.0198	0.0018	4.505e-27	0.0180158	0.0105364	0.0881776	4.72	121
rs7102454	bmi	T	-0.0085191	0.0024484	0.00050244	-0.0168	0.0018	3.839e-21	0.0131067	0.0103093	0.20286	12.11	87.11
rs7124681	bmi	A	-0.0038574	0.0023913	0.10673	0.0257	0.0016	3.956e-55	0.00766055	0.0100205	0.444855	2.6	258
rs7138803	bmi	A	-0.0028148	0.0024397	0.24861	0.0297	0.0017	3.095e-71	0.00625412	0.0102245	0.541043	1.33	305.22
rs7144011	bmi	T	-0.0036451	0.0028674	0.20364	0.0263	0.002	2.374e-40	-0.0158556	0.0121247	0.189236	1.62	172.92
rs7161194	bmi	A	-0.00082275	0.0026059	0.75221	0.019	0.0019	2.23e-24	0.00810749	0.0109126	0.458044	0.1	100
rs7171864	bmi	A	-0.0013105	0.0024964	0.59962	0.0132	0.0017	2.6e-14	0.0178759	0.0105279	0.0886961	0.28	60.29
rs7172627	bmi	A	0.0019897	0.0023654	0.40026	-0.0114	0.0017	1.813e-11	-0.0114815	0.00992078	0.247302	0.71	44.97
rs7206608	bmi	C	0.0026339	0.0025209	0.29611	-0.013	0.0018	1.202e-12	-0.0315362	0.0104797	0.00274616	1.09	52.16
rs7245985	bmi	T	-0.0034064	0.0029645	0.25054	0.0119	0.0021	1.876e-08	-0.00143573	0.0124303	0.90808	1.32	32.11
rs7258722	bmi	A	3.8074e-05	0.0024072	0.98738	-0.02	0.0017	1.806e-30	-0.00669726	0.0101119	0.50753	0	138.41
rs72649373	bmi	T	-0.0051545	0.0034315	0.13307	-0.0167	0.0028	3.203e-09	0.0238778	0.0146151	0.099718	2.26	35.57
rs72673947	bmi	A	0.0050098	0.0038535	0.19358	-0.0223	0.0031	4.106e-13	0.0144624	0.0163326	0.37347	1.69	51.75
rs72757415	bmi	T	0.00095705	0.0028681	0.73862	-0.0159	0.0023	1.337e-11	0.00471864	0.0120034	0.69458	0.11	47.79
rs73213484	bmi	A	-0.0022126	0.0034024	0.5155	0.0208	0.0027	2.043e-14	-0.00722908	0.0142139	0.611859	0.42	59.35
rs73225274	bmi	A	0.0023016	0.0034716	0.50734	-0.0156	0.0028	2.326e-08	-0.0342143	0.0142511	0.0175698	0.44	31.04
rs7323	bmi	C	0.0022867	0.0026139	0.38169	-0.0166	0.0019	2.179e-18	-0.0053213	0.0109944	0.628033	0.77	76.33
rs7357754	bmi	A	0.00025462	0.0023615	0.91414	-0.012	0.0017	1.814e-12	-0.0113513	0.00990999	0.252019	0.01	49.83
rs73985439	bmi	A	-0.0022199	0.0025574	0.38537	-0.0131	0.0021	1.839e-10	-0.0200901	0.0106599	0.0603433	0.75	38.91
rs742748	bmi	T	0.018611	0.0024188	1.4243e-14	-0.0113	0.0017	1.13e-11	-0.00811352	0.0101439	0.424019	59.2	44.18
rs74887628	bmi	A	0.0075239	0.0065187	0.24842	0.0305	0.0054	1.758e-08	0.0665238	0.0259222	0.0124872	1.33	31.9
rs7498665	bmi	A	0.00053694	0.0024045	0.8233	-0.0285	0.0017	1.139e-66	0.0136826	0.0101162	0.175683	0.05	281.06
rs750090	bmi	T	-0.0007675	0.0024836	0.7573	0.0113	0.0018	2.496e-10	0.0119319	0.0104559	0.253073	0.1	39.41
rs7512146	bmi	T	-0.0011398	0.0023537	0.62819	-0.0097	0.0017	1.286e-08	-0.00242273	0.00987898	0.806272	0.23	32.56
rs7534091	bmi	A	-0.0012479	0.0026792	0.64137	-0.012	0.0018	6.65e-11	0.0102394	0.0112921	0.363485	0.22	44.44
rs7561278	bmi	T	-9.5048e-05	0.002868	0.97356	0.0169	0.0021	4.89e-16	0.0105197	0.0121046	0.383568	0	64.76
rs756717	bmi	A	0.0015467	0.0024327	0.5249	-0.0134	0.0017	2.383e-15	-0.00814947	0.0102239	0.425051	0.4	62.13
rs7588437	bmi	A	0.0034465	0.0024537	0.16015	-0.0165	0.0017	2.321e-22	-0.0222158	0.0103508	0.0313925	1.97	94.2
rs7593917	bmi	A	-0.0089637	0.0023688	0.00015433	-0.0115	0.0016	9.671e-13	0.0262729	0.009918	0.0081414	14.32	51.66
rs7599312	bmi	A	-0.0047101	0.0026809	0.078932	-0.0182	0.0018	1.521e-23	-0.00370157	0.0112656	0.742288	3.09	102.23
rs7616009	bmi	A	-0.0057235	0.0033082	0.083615	-0.0157	0.0024	4.331e-11	-0.00775297	0.0139489	0.57743	2.99	42.79
rs7631156	bmi	A	-0.0041981	0.002527	0.09666	0.0215	0.0018	3.329e-32	-0.0105355	0.010638	0.321174	2.76	142.67
rs7640424	bmi	T	0.0041687	0.0025434	0.10121	-0.0135	0.0018	1.226e-14	-0.0194981	0.0107418	0.0685947	2.69	56.25
rs765125	bmi	T	0.0056352	0.0024066	0.019205	-0.0098	0.0017	1.268e-08	-0.0180497	0.0100686	0.0734499	5.48	33.23
rs765875	bmi	T	0.0021365	0.0023526	0.36379	-0.0132	0.0017	1.077e-14	0.00963849	0.00987178	0.328921	0.82	60.29
rs76638898	bmi	A	0.016012	0.0078763	0.042065	-0.0376	0.0065	8.148e-09	-0.0370447	0.0340865	0.26961	4.13	33.46
rs7678054	bmi	A	0.0015479	0.002359	0.51171	-0.0099	0.0017	4.574e-09	0.0019215	0.00989974	0.846108	0.43	33.91
rs768023	bmi	A	0.0010563	0.0024371	0.6647	0.0161	0.0016	1.127e-22	0.0123886	0.0102554	0.226381	0.19	101.25
rs7685628	bmi	A	-0.0038568	0.0024223	0.11134	0.0101	0.0017	6.145e-09	-0.00135751	0.0101662	0.89376	2.54	35.3
rs76942203	bmi	A	-0.022109	0.0051105	1.5178e-05	0.0263	0.0041	9.078e-11	-0.0215677	0.0218314	0.319073	18.72	41.15
rs7696649	bmi	A	2.0389e-05	0.0026018	0.99375	0.0116	0.0019	4.725e-10	-0.017454	0.0109853	0.110976	0	37.27
rs7713317	bmi	A	0.00055182	0.0026115	0.83265	-0.0166	0.0018	1.959e-20	0.00769941	0.0109895	0.482899	0.04	85.05
rs7715256	bmi	T	-0.0020771	0.0023771	0.38225	-0.0158	0.0016	3.978e-22	0.000993168	0.00997874	0.920714	0.76	97.52
rs77165542	bmi	T	0.013411	0.006442	0.037361	-0.0939	0.0053	1.505e-70	-0.0411483	0.0279753	0.134618	4.33	313.89
rs7727781	bmi	T	-0.00088838	0.0023709	0.70789	0.0093	0.0017	4.272e-08	0.00097113	0.00995098	0.922255	0.14	29.93
rs7730004	bmi	T	0.0026328	0.0025199	0.29612	0.0139	0.0018	1.461e-14	0.00539165	0.0105917	0.61042	1.09	59.63
rs7734385	bmi	A	0.0040973	0.0023804	0.085204	-0.0101	0.0016	6.084e-10	-0.0211588	0.0100184	0.0344415	2.96	39.85
rs77432547	bmi	A	-0.0045896	0.0026063	0.078252	-0.017	0.0021	1.44e-15	-0.00634517	0.0109109	0.561342	3.1	65.53
rs7760482	bmi	A	-0.0049452	0.0024479	0.043366	-0.0102	0.0018	6.248e-09	-0.00257918	0.0102683	0.801734	4.08	32.11
rs7774	bmi	A	0.00040562	0.0025642	0.87431	0.0128	0.0021	4.223e-10	0.00883059	0.0107254	0.411012	0.03	37.15
rs7802342	bmi	T	-0.00071378	0.0025996	0.78364	-0.0124	0.0019	6.233e-11	-0.00628604	0.0108833	0.564003	0.08	42.59
rs7842934	bmi	T	0.009093	0.0046534	0.050696	-0.0178	0.0031	1.548e-08	-0.00511813	0.0194479	0.792815	3.82	32.97
rs7861160	bmi	T	0.0025856	0.0024034	0.28202	0.0095	0.0017	3.678e-08	0.0139857	0.0101114	0.166084	1.16	31.23
rs7893571	bmi	T	0.0016818	0.0024991	0.50097	0.0125	0.0018	5.832e-12	0.00358253	0.0104999	0.732821	0.45	48.23
rs7899106	bmi	A	-0.00063006	0.0054062	0.90722	-0.0327	0.0037	1.719e-18	-0.0344854	0.0220837	0.123454	0.01	78.11
rs7903146	bmi	T	-0.013421	0.0025916	2.2352e-07	-0.0178	0.0018	1.665e-23	0.0281263	0.010763	0.00932532	26.82	97.79
rs7907470	bmi	A	0.00061211	0.0043538	0.88819	-0.0177	0.0031	7.355e-09	-0.0227763	0.0179667	0.208733	0.02	32.6
rs79113395	bmi	A	0.0017624	0.0026792	0.51066	-0.02	0.0022	2.033e-20	-0.0313878	0.0113877	0.00552635	0.43	82.64
rs79186842	bmi	A	-0.0093823	0.0033197	0.0047101	0.0202	0.0028	2.596e-13	-0.00202951	0.0139119	0.884086	7.99	52.05
rs7944782	bmi	T	0.0024048	0.0023669	0.30964	-0.0144	0.0017	3.61e-17	0.0031636	0.00993135	0.750077	1.03	71.75
rs7975187	bmi	A	0.00259	0.0028737	0.36745	-0.0137	0.0021	3.86e-11	-6.83945e-05	0.012062	0.995476	0.81	42.56
rs79780963	bmi	T	0.0072172	0.0044215	0.10262	0.0244	0.0035	2.632e-12	-0.0640906	0.019464	0.000740901	2.66	48.6
rs79906980	bmi	T	-0.0018665	0.0032149	0.56153	0.0158	0.0026	1.691e-09	-0.0109216	0.0135811	0.419763	0.34	36.93
rs805412	bmi	A	0.0027841	0.002399	0.24583	-0.0098	0.0017	1.144e-08	-0.0041411	0.0100747	0.68095	1.35	33.23
rs8057911	bmi	T	0.0019531	0.0028157	0.4879	0.0125	0.0023	3.658e-08	-0.00283414	0.0118305	0.810544	0.48	29.54
rs8065172	bmi	A	0.0047604	0.0027868	0.087599	-0.0124	0.002	5.291e-10	-0.00233286	0.011697	0.841832	2.92	38.44
rs8097672	bmi	A	0.011909	0.0033503	0.00037869	-0.0209	0.0024	3.26e-18	-0.0150824	0.0139348	0.28136	12.64	75.84
rs8122855	bmi	A	0.0076916	0.0024931	0.0020346	0.0137	0.0018	4.108e-14	0.0161231	0.0104154	0.122485	9.52	57.93
rs8126575	bmi	T	-0.00039428	0.0034805	0.90981	0.0152	0.0025	5.879e-10	0.0279996	0.0148649	0.0573335	0.01	36.97
rs8134638	bmi	T	-0.011273	0.0024299	3.4946e-06	-0.0133	0.002	1.574e-11	-0.00888591	0.010178	0.383095	21.52	44.22
rs8181823	bmi	A	-0.00025541	0.0027595	0.92626	-0.0125	0.002	4.363e-10	0.0175682	0.0114885	0.127743	0.01	39.06
rs845084	bmi	A	0.001529	0.0027018	0.57145	0.0136	0.0019	3.219e-12	0.0120091	0.0112791	0.288237	0.32	51.24
rs852056	bmi	T	-0.0021714	0.0027503	0.42981	0.0123	0.0019	2.145e-10	-0.00725086	0.0115765	0.530406	0.62	41.91
rs865809	bmi	A	-0.0016753	0.0028171	0.55206	0.0124	0.002	6.502e-10	-0.00291632	0.0118417	0.805335	0.35	38.44
rs879620	bmi	T	-0.0026855	0.0024303	0.26917	0.0226	0.0017	8.449e-39	-0.019021	0.0101578	0.0616231	1.22	176.73
rs889398	bmi	T	0.001245	0.0024026	0.60432	-0.0195	0.0016	3.234e-32	-0.0260949	0.0101225	0.00978392	0.27	148.54
rs891387	bmi	T	0.0052893	0.0023566	0.024804	0.0208	0.0017	9.256e-35	0.0296949	0.00988987	0.00267253	5.04	149.7
rs895330	bmi	C	-0.002616	0.0030005	0.38328	0.0196	0.0022	1.588e-19	0.0290803	0.0127915	0.0219239	0.76	79.37
rs900144	bmi	T	0.00058781	0.0023761	0.80461	0.0148	0.0017	1.526e-18	0.0149905	0.00998845	0.133046	0.06	75.79
rs9168	bmi	A	-0.00012798	0.0025855	0.96052	-0.0139	0.0019	1.075e-13	0.00245851	0.0108406	0.820668	0	53.52
rs925018	bmi	C	0.0029182	0.0025344	0.24956	-0.013	0.0017	4.328e-14	-0.00286575	0.0106267	0.787508	1.33	58.48
rs9294260	bmi	A	-0.0030619	0.0023789	0.19806	0.014	0.0016	8.161e-18	-0.000747318	0.00998149	0.940317	1.66	76.56
rs9299	bmi	T	0.01381	0.0024782	2.5115e-08	0.0119	0.0018	1.869e-11	0.00789806	0.0104231	0.448098	31.05	43.71
rs930295	bmi	A	0.00040382	0.0031981	0.89952	0.0208	0.0023	2.03e-19	0.0390416	0.0131151	0.00325195	0.02	81.78
rs9304665	bmi	A	-0.0036702	0.0027825	0.18716	0.023	0.002	2.203e-31	0.0163932	0.0117681	0.161983	1.74	132.25
rs9320823	bmi	T	0.0025892	0.0024087	0.28242	-0.0165	0.0017	2.073e-21	-0.008978	0.0101233	0.374766	1.16	94.2
rs935166	bmi	A	0.0086825	0.002356	0.0002285	-0.0152	0.0019	8.691e-16	-0.0199015	0.00988397	0.0440749	13.58	64
rs9370410	bmi	A	-0.0038596	0.0026023	0.13803	0.0105	0.0019	2.584e-08	0.0105876	0.0109614	0.333129	2.2	30.54
rs9375702	bmi	T	0.011083	0.0025466	1.3479e-05	-0.0106	0.0018	5.522e-09	0.00642028	0.0107114	0.54848	18.94	34.68
rs942066	bmi	A	0.0061688	0.0024531	0.011913	-0.0202	0.002	2.356e-24	-0.00719181	0.0103095	0.485061	6.32	102.01
rs9458814	bmi	T	-0.00040192	0.0027551	0.88402	-0.0112	0.002	2.328e-08	-0.0154296	0.0114793	0.180429	0.02	31.36
rs946824	bmi	T	0.0054953	0.0035098	0.11742	0.0197	0.0025	4.823e-15	0.0034795	0.0146979	0.813072	2.45	62.09
rs9478496	bmi	T	0.002213	0.0031852	0.48721	-0.0157	0.0023	8.169e-12	-0.00919534	0.0132961	0.49038	0.48	46.6
rs9512648	bmi	A	-0.0040485	0.0023619	0.086518	0.0095	0.0017	4.113e-08	0.00137521	0.00991275	0.889665	2.94	31.23
rs9522183	bmi	T	0.0017744	0.002387	0.45726	-0.0135	0.0019	2.1e-12	-0.0175029	0.00999981	0.0803401	0.55	50.48
rs9527895	bmi	T	0.0047033	0.0030993	0.12914	-0.0158	0.0023	3.693e-12	-0.00654181	0.0129597	0.614374	2.3	47.19
rs9531786	bmi	C	0.00093722	0.0024594	0.70315	-0.0111	0.0018	4.111e-10	-0.00770091	0.0103419	0.456054	0.15	38.03
rs9569777	bmi	T	0.0018236	0.0031404	0.56144	-0.0201	0.0021	3.43e-21	-0.0234914	0.0133557	0.0765472	0.34	91.61
rs9595908	bmi	T	-0.0061697	0.0024395	0.011435	0.0154	0.0017	3.734e-20	0.0310494	0.0103088	0.00250237	6.4	82.06
rs9599161	bmi	T	0.0013106	0.0024029	0.58547	0.0098	0.0016	2.324e-09	-0.0121567	0.0100598	0.227312	0.3	37.52
rs9603697	bmi	T	0.0019409	0.0025097	0.4393	0.0134	0.0018	1.689e-13	0.0124272	0.0104908	0.237066	0.6	55.42
rs962796	bmi	T	0.002375	0.0029435	0.41975	0.014	0.0021	1.88e-11	0.00422765	0.012322	0.731814	0.65	44.44
rs9816226	bmi	A	0.0023796	0.0030395	0.43369	-0.0315	0.0021	1.447e-50	0.0112398	0.0126763	0.376741	0.61	225
rs9818122	bmi	T	0.0018561	0.0029021	0.52245	-0.0228	0.002	3.966e-30	-0.00558116	0.0121431	0.64627	0.41	129.96
rs9826775	bmi	A	-0.0071294	0.0032882	0.030146	0.0155	0.0024	6.614e-11	0.0249754	0.0140186	0.0725781	4.7	41.71
rs9827823	bmi	T	-0.0016575	0.0032831	0.61366	0.0182	0.0023	3.39e-15	0.0505919	0.0142138	0.000298981	0.25	62.62
rs9888533	bmi	T	-0.0012919	0.0024008	0.59049	0.0125	0.0019	1.378e-10	0.0135097	0.0100828	0.180061	0.29	43.28
rs9926784	bmi	T	-0.0094301	0.0030393	0.0019176	0.0237	0.0021	1.084e-30	-0.0125202	0.0126677	0.324663	9.63	127.37
rs9937053	bmi	A	-0.012132	0.0023848	3.6374e-07	0.0721	0.0016	0	-0.00020194	0.0100041	0.983895	25.88	2030.63
rs9944219	bmi	A	-0.0002967	0.0024062	0.90187	-0.0119	0.0017	8.137e-13	0.0031355	0.0101053	0.756278	0.02	49
rs994596	bmi	T	-0.004454	0.0025246	0.077691	0.013	0.0018	1.055e-12	0.00883125	0.0105654	0.403887	3.11	52.16
rs9951619	bmi	T	0.004086	0.0028111	0.14607	-0.0152	0.0019	2.332e-15	0.0171159	0.0117006	0.145138	2.11	64
rs9992189	bmi	C	0.0044184	0.0024059	0.066288	-0.0097	0.0017	2.043e-08	-0.000848486	0.0100936	0.933012	3.37	32.56
*:LDL-c reduction was used to mimic the effects of lipid modifiers, where an opposite direction is needed for LDL-c as exposure when performing MR

## Sheet: Table S6
Table S6: The associations of SNPs included with exposures and outcome for men
rsid	Exposure	Effect allele	ldlbeta*	ldlse	ldlp	bmibeta	bmise	bmip	IHD logodds	IHD logse	IHD p	Fldl	Fbmi
rs10066707	statin	G	-0.036314	0.0036343	1.6759e-23	0.017	0.0026	3.801e-11	0.00421397	0.0123839	0.733529	99.84	42.75
rs2006760	statin	C	-0.03016	0.0043986	7.0759e-12	0.0051	0.0032	0.1113	-0.00719476	0.0149142	0.630112	47.01	2.54
rs2303152	statin	G	-0.02942	0.0058211	4.3316e-07	0.0142	0.0039	0.0002785	-0.00547305	0.019723	0.78178	25.54	13.26
rs17238484	statin	G	-0.044414	0.0041818	2.4371e-26	0.0199	0.0034	4.409e-09	-0.0158902	0.0141349	0.262631	112.8	34.26
rs5909	statin	G	-0.039083	0.006018	8.3671e-11	0.0004	0.0043	0.9225	-0.0466049	0.0198682	0.0208884	42.18	0.01
rs12916	statin	T	-0.052679	0.0035665	2.4544e-49	0.0184	0.0024	1.85e-14	-0.0340638	0.0120812	0.00492241	218.17	58.78
rs11206510	pcsk9	C	-0.045361	0.0044626	2.8968e-24	-0.0016	0.0031	0.6	-0.0529316	0.0156121	0.000586819	103.32	0.27
rs2479409	pcsk9	A	-0.034199	0.0036704	1.207e-20	0.0044	0.0025	0.08049	-0.0165545	0.0124409	0.184194	86.82	3.1
rs2149041	pcsk9	C	-0.043874	0.0044967	1.7464e-22	0.0033	0.003	0.2805	0.00403616	0.0153328	0.792158	95.2	1.21
rs2479394	pcsk9	A	-0.024166	0.0039003	5.8052e-10	0.0032	0.0026	0.2092	-0.0235058	0.0131604	0.0753084	38.39	1.51
rs10888897	pcsk9	T	-0.033954	0.0035747	2.1577e-21	-0.0002	0.0025	0.9493	-0.0268516	0.0122207	0.0276217	90.22	0.01
rs7552841	pcsk9	C	-0.020738	0.0037416	2.9832e-08	0.0042	0.0026	0.103	-0.0249247	0.01267	0.049713	30.72	2.61
rs562556	pcsk9	G	-0.023805	0.0045447	1.6261e-07	0.0044	0.0032	0.1705	-0.0148807	0.0155918	0.337991	27.44	1.89
rs217386	ezetimibe	A	-0.017906	0.0035333	4.0309e-07	0.0019	0.0024	0.4356	-0.0440181	0.0120946	0.000261946	25.68	0.63
rs10260606	ezetimibe	G	-0.029467	0.0045176	6.9233e-11	0.0042	0.003	0.1659	-0.0184966	0.0152375	0.227011	42.55	1.96
rs7791240	ezetimibe	T	-0.018171	0.0060489	0.0026651	0.0096	0.004	0.01722	0.00375442	0.0206523	0.855566	9.02	5.76
rs10234070	ezetimibe	C	-0.015553	0.0054292	0.0041739	-0.0067	0.0037	0.07086	0.00871194	0.0185643	0.637952	8.21	3.28
rs2300414	ezetimibe	G	-0.0020116	0.0069631	0.77267	0.0117	0.0043	0.006708	0.0276089	0.0241793	0.248853	0.08	7.4
rs10132280	bmi	A	0.0053815	0.0038378	0.16085	-0.0299	0.0026	1.38e-31	-0.0347504	0.013206	0.00812635	1.97	132.25
rs10182181	bmi	A	-9.5705e-08	0.0035011	0.99998	-0.0273	0.0023	5.545e-32	0.0072307	0.0119127	0.543837	0	140.89
rs10185199	bmi	A	0.0025234	0.0040064	0.52879	-0.0159	0.0029	3.787e-08	0.0104886	0.0135747	0.440591	0.4	30.06
rs1019612	bmi	T	-0.0067149	0.0037014	0.069654	0.0179	0.0026	1.395e-11	0.0191081	0.0126589	0.130191	3.29	47.4
rs10197031	bmi	T	-0.0026216	0.0038734	0.49852	-0.0168	0.0027	7.694e-10	-0.0174476	0.0130973	0.184133	0.46	38.72
rs10209325	bmi	T	0.003021	0.0036108	0.40279	-0.0178	0.0029	1.493e-09	-0.0216124	0.012239	0.0780632	0.7	37.67
rs10269783	bmi	A	0.002261	0.003594	0.52929	0.0172	0.0024	7.589e-13	0.0117118	0.0122046	0.337757	0.4	51.36
rs10738451	bmi	T	0.00027432	0.0039129	0.94411	-0.0163	0.0027	2.223e-09	-0.0107633	0.0132594	0.417839	0	36.45
rs10746862	bmi	T	0.0060412	0.0035434	0.08821	-0.0155	0.0025	8.629e-10	-0.00225997	0.012062	0.851399	2.91	38.44
rs10760279	bmi	T	0.0043821	0.0036731	0.23287	0.0154	0.0027	7.485e-09	0.0164799	0.0124617	0.18673	1.42	32.53
rs10772983	bmi	T	0.0015343	0.003499	0.66102	-0.014	0.0023	2.039e-09	0.00225085	0.0119081	0.850076	0.19	37.05
rs10842240	bmi	C	0.00094087	0.0055012	0.8642	0.0258	0.0037	4.564e-12	-0.00899637	0.0188262	0.631777	0.03	48.62
rs10850184	bmi	T	0.00068923	0.0037628	0.85466	0.0167	0.0027	3.529e-10	0.0159171	0.0127436	0.212743	0.03	38.26
rs10851458	bmi	A	-0.0083832	0.0035616	0.018584	0.0148	0.0025	5.954e-09	0.0126144	0.012145	0.29849	5.54	35.05
rs10883026	bmi	T	-0.00075496	0.0035277	0.83054	-0.0189	0.0029	6.227e-11	-0.0277794	0.0119936	0.0205968	0.05	42.47
rs10894670	bmi	A	0.0065529	0.0035186	0.062553	-0.0142	0.0024	1.646e-09	-0.0257591	0.0119503	0.0312942	3.47	35.01
rs10902480	bmi	T	-0.002893	0.0046031	0.52969	0.022	0.0038	5.598e-09	-0.00181539	0.015646	0.907674	0.39	33.52
rs10920678	bmi	A	0.00061666	0.0035285	0.86126	0.0133	0.0024	1.895e-08	0.00191589	0.0120094	0.873261	0.03	30.71
rs10968114	bmi	A	-0.00044633	0.0035113	0.89885	0.0153	0.0025	8.703e-10	0.00538256	0.0119459	0.652248	0.02	37.45
rs11067700	bmi	T	-0.0053792	0.0035393	0.12856	-0.0167	0.0029	8.278e-09	-0.0056568	0.0120274	0.638225	2.31	33.16
rs11084553	bmi	A	-0.0081241	0.0048108	0.09127	0.0237	0.0035	9.409e-12	-0.0130518	0.0162387	0.423242	2.85	45.85
rs11121210	bmi	T	0.0017793	0.0036597	0.62684	-0.0149	0.0026	7.859e-09	-0.00940803	0.0124824	0.450511	0.24	32.84
rs11160119	bmi	A	0.0093921	0.0035537	0.0082203	-0.0222	0.0029	2.847e-14	-0.0161384	0.0121207	0.182512	6.98	58.6
rs11165643	bmi	T	-0.0005858	0.0035647	0.86947	0.0201	0.0024	1.694e-17	0.00265114	0.0121318	0.826983	0.03	70.14
rs11170468	bmi	A	-0.0078092	0.0041235	0.05825	0.0161	0.0028	7.837e-09	0.0357471	0.0142527	0.01147	3.59	33.06
rs11181001	bmi	A	-0.0019517	0.0035429	0.58172	0.0144	0.0024	1.245e-09	0.000685323	0.0120589	0.95468	0.3	36
rs11191356	bmi	A	-0.0076975	0.0064692	0.2341	-0.026	0.0041	2.476e-10	0.0312852	0.0224823	0.159489	1.42	40.21
rs11228371	bmi	A	0.0085314	0.003609	0.018084	0.0165	0.0029	1.305e-08	-0.0089693	0.0122923	0.465223	5.59	32.37
rs11251291	bmi	A	-0.00039799	0.003515	0.90985	-0.0141	0.0025	1.652e-08	0.0146981	0.0119464	0.218814	0.01	31.81
rs11581010	bmi	A	0.00016279	0.0041261	0.96853	-0.0178	0.0029	1.01e-09	0.0109919	0.0141045	0.43469	0	37.67
rs1159974	bmi	T	0.0049323	0.0035025	0.15907	-0.0139	0.0025	2.028e-08	0.0103951	0.01191	0.382876	1.98	30.91
rs11611246	bmi	T	-0.00094517	0.0042696	0.8248	0.0246	0.003	7.99e-17	0.00153189	0.0145271	0.916048	0.05	67.24
rs11636536	bmi	T	-0.0050971	0.0035084	0.14627	0.0148	0.0025	2.795e-09	0.00652847	0.0119424	0.584601	2.11	35.05
rs1167827	bmi	A	0.010238	0.0035349	0.0037774	-0.0217	0.0024	2.879e-19	0.00305995	0.0120294	0.799239	8.39	81.75
rs11685481	bmi	T	0.0018015	0.0048174	0.70843	0.0197	0.0034	8.988e-09	-0.00825784	0.0163087	0.613436	0.14	33.57
rs11687120	bmi	A	-0.0027575	0.0035205	0.43347	0.0137	0.0025	4.738e-08	-0.00503872	0.0119867	0.674163	0.61	30.03
rs11692572	bmi	C	-0.0009436	0.0035684	0.79145	-0.0139	0.0025	3.718e-08	0.0180059	0.012178	0.138667	0.07	30.91
rs1187351	bmi	A	-0.0038852	0.0035763	0.27732	-0.0139	0.0025	4.507e-08	0.00218203	0.0121622	0.857641	1.18	30.91
rs11874191	bmi	T	-0.00061656	0.0040138	0.87792	-0.0169	0.0029	3.058e-09	-0.0182616	0.0135614	0.179689	0.02	33.96
rs11915371	bmi	A	0.010901	0.0043232	0.011689	-0.0218	0.0031	1.063e-12	0.00309194	0.0147303	0.833621	6.36	49.45
rs11951673	bmi	T	0.0030712	0.0035776	0.39064	-0.0187	0.0024	7.832e-15	-0.000495087	0.0121704	0.96755	0.74	60.71
rs12034762	bmi	T	-0.0065076	0.0035957	0.070323	0.0168	0.0026	4.801e-11	0.0181442	0.0121953	0.137432	3.28	41.75
rs12049202	bmi	T	0.0049286	0.0043892	0.26149	0.0226	0.0031	5.515e-13	0.0328517	0.0147015	0.026638	1.26	53.15
rs12061406	bmi	T	-0.011863	0.0062721	0.058583	-0.0273	0.0045	1.7e-09	0.0212426	0.0210341	0.316012	3.58	36.8
rs12150665	bmi	T	0.0015017	0.0035579	0.67296	0.0181	0.0024	3.429e-14	-0.00126561	0.0121067	0.91675	0.18	56.88
rs12217091	bmi	T	-0.0045688	0.006182	0.45988	0.0273	0.005	4.437e-08	0.0434079	0.0204214	0.0361679	0.55	29.81
rs12251016	bmi	A	0.0039473	0.0036941	0.28528	-0.0194	0.003	1.432e-10	-0.0140831	0.0125239	0.261659	1.14	41.82
rs12286929	bmi	A	-0.0024422	0.0035119	0.48681	-0.0178	0.0023	2.34e-14	-0.0121762	0.0119514	0.308157	0.48	59.89
rs12369179	bmi	T	-0.0042814	0.0060828	0.48152	-0.0351	0.0046	1.367e-14	0.0278553	0.0203257	0.174513	0.5	58.22
rs12429545	bmi	A	-0.0058991	0.0052735	0.2633	0.0336	0.0035	2.033e-21	0.0161733	0.0177494	0.364542	1.25	92.16
rs12448257	bmi	A	-0.0035146	0.004289	0.41254	0.0186	0.0029	1.166e-10	0.0107982	0.0145228	0.458281	0.67	41.14
rs12450045	bmi	A	-0.0059456	0.0035223	0.091414	0.0143	0.0025	1.681e-08	-0.00323441	0.0119887	0.787294	2.85	32.72
rs12495178	bmi	T	-0.0011318	0.0036607	0.75719	0.0226	0.0024	1.538e-20	0.018333	0.0125109	0.141939	0.1	88.67
rs12566985	bmi	A	0.0029471	0.0035271	0.4034	-0.0181	0.0023	1.093e-14	-0.00740348	0.011992	0.537146	0.7	61.93
rs1260326	bmi	T	0.035003	0.0035735	1.1981e-22	-0.0183	0.0024	2.054e-14	0.0365617	0.0120887	0.00256771	95.95	58.14
rs12663742	bmi	A	0.00088999	0.0036235	0.80598	-0.0181	0.0026	1.687e-12	-0.0268843	0.012401	0.02968	0.06	48.46
rs12714415	bmi	T	-0.0074901	0.0048135	0.1197	0.0604	0.0032	1.087e-80	0.0218378	0.0165843	0.185266	2.42	356.27
rs12761779	bmi	C	-0.0012126	0.003717	0.74425	0.0173	0.0031	1.482e-08	-0.00731876	0.0126254	0.562482	0.11	31.14
rs12939549	bmi	A	0.0015202	0.0035175	0.66562	0.02	0.0023	1.287e-17	0.00459811	0.011975	0.700934	0.19	75.61
rs1296328	bmi	A	-0.0040074	0.0035369	0.2572	0.02	0.0025	2.074e-15	0.0147007	0.0120137	0.221404	1.28	64
rs12986742	bmi	T	-0.0015761	0.0035254	0.65482	-0.0197	0.0025	3.22e-15	-0.00393902	0.0119921	0.742578	0.2	62.09
rs13047416	bmi	C	0.00011718	0.00363	0.97425	0.0157	0.0026	9.844e-10	-0.00657685	0.012332	0.59406	0	36.46
rs13078509	bmi	T	-0.0070277	0.011475	0.54025	0.0481	0.0084	8.365e-09	0.0668789	0.0370141	0.078244	0.38	32.79
rs13107325	bmi	T	-0.030088	0.0066072	5.2715e-06	0.0495	0.0047	3.218e-26	-0.0234558	0.0228872	0.301459	20.74	110.92
rs13130484	bmi	T	-0.00088345	0.0035358	0.8027	0.0352	0.0024	6.438e-50	0.00670447	0.0120232	0.577235	0.06	215.11
rs13135416	bmi	T	-0.0057137	0.0038302	0.13577	0.0177	0.0031	1.555e-08	0.0127842	0.0129787	0.325614	2.23	32.6
rs13191362	bmi	A	-0.00093816	0.0053138	0.85986	0.0265	0.0036	2.338e-13	0.0324773	0.0184393	0.0752142	0.03	54.19
rs1320903	bmi	A	-0.0044483	0.0037632	0.23718	0.0255	0.0027	1.654e-21	-0.00453977	0.0128242	0.723161	1.4	89.2
rs13228237	bmi	C	0.0029476	0.0042266	0.48557	-0.0164	0.003	4.588e-08	0.0160381	0.0142856	0.263335	0.49	29.88
rs1327259	bmi	A	-0.00098661	0.0036114	0.78471	0.0159	0.0026	5.957e-10	0.0234928	0.012343	0.0564365	0.07	37.4
rs13405033	bmi	T	0.011126	0.0048417	0.021561	0.0263	0.004	4.372e-11	-0.00208399	0.0165058	0.899469	5.28	43.23
rs138383	bmi	T	-0.0028594	0.00353	0.41792	-0.0155	0.0026	1.388e-09	-0.00482759	0.0120087	0.687717	0.66	35.54
rs1412235	bmi	C	-0.010215	0.0037256	0.0061111	0.0234	0.0025	9.852e-21	0.0281447	0.0125837	0.0258889	7.52	87.61
rs1436351	bmi	T	-0.0039892	0.0040277	0.32197	0.0178	0.0027	3.39e-11	0.00928347	0.0137598	0.499072	0.98	43.46
rs1437377	bmi	T	0.004681	0.0051605	0.36436	-0.0244	0.0036	1.472e-11	0.0322918	0.0179175	0.0687501	0.82	45.94
rs1441264	bmi	A	-0.0034164	0.0036385	0.34776	0.0181	0.0024	1.35e-13	0.00255678	0.0123832	0.836392	0.88	56.88
rs1492014	bmi	T	0.0017252	0.0035203	0.62408	-0.0213	0.0025	1.644e-17	-0.00534729	0.0119728	0.655238	0.24	72.59
rs1503526	bmi	T	0.0064844	0.0035043	0.064259	-0.014	0.0024	5.743e-09	-0.0271388	0.0119146	0.0227926	3.42	34.03
rs1524887	bmi	T	0.0054097	0.003546	0.12712	-0.0139	0.0025	3.602e-08	-0.0108244	0.0120809	0.369924	2.33	30.91
rs1541777	bmi	A	0.0061116	0.0035061	0.081307	-0.0156	0.0023	1.816e-11	0.0264938	0.0119346	0.0263667	3.04	46
rs1558902	bmi	A	-0.017317	0.0035685	1.2187e-06	0.0815	0.0024	1.19e-257	0.0070199	0.0121277	0.562922	23.55	1153.17
rs1689437	bmi	A	-0.0093331	0.0072719	0.19934	-0.0297	0.0049	2.039e-09	0.0410843	0.0254731	0.101619	1.65	36.74
rs1701829	bmi	A	0.004741	0.0037161	0.20203	0.0214	0.0026	6.755e-16	-0.00794012	0.0126707	0.530456	1.63	67.75
rs17024393	bmi	T	0.035321	0.011097	0.0014582	-0.0711	0.0071	1.701e-23	-0.0107147	0.0374344	0.775615	10.13	100.28
rs17066856	bmi	T	-0.0072913	0.0060477	0.22796	0.0301	0.0039	2.652e-14	0.0519825	0.0213237	0.0130933	1.45	59.57
rs17094222	bmi	T	0.008445	0.0042874	0.048874	-0.0255	0.0029	1.138e-18	-0.0128281	0.0144984	0.377701	3.88	77.32
rs17109256	bmi	A	-0.0052442	0.0042696	0.21935	0.0308	0.0028	2.808e-27	-0.0132722	0.0146069	0.362094	1.51	121
rs17203016	bmi	A	0.0014083	0.0043623	0.74682	-0.017	0.003	9.912e-09	0.0135977	0.0149431	0.361241	0.1	32.11
rs17513613	bmi	T	-0.0071134	0.0037386	0.05708	-0.0179	0.0025	1.503e-12	0.0104237	0.0127556	0.413138	3.62	51.27
rs1765139	bmi	T	0.0035675	0.0041664	0.39185	0.0221	0.003	1.801e-13	0.0302232	0.0143647	0.0341393	0.73	54.27
rs1768808	bmi	T	0.0011996	0.0036648	0.74341	0.0143	0.0026	3.536e-08	-0.0172521	0.0124267	0.165821	0.11	30.25
rs17710386	bmi	T	-0.0030638	0.0037853	0.41829	-0.0164	0.0025	3.746e-11	0.0123072	0.0129253	0.340092	0.66	43.03
rs17789218	bmi	T	0.015758	0.0040838	0.00011406	-0.0152	0.0028	3.333e-08	-0.00985492	0.0138362	0.477217	14.89	29.47
rs1787267	bmi	C	0.0068972	0.0073202	0.34608	-0.0327	0.0052	2.49e-10	-0.000315696	0.0248836	0.989876	0.89	39.54
rs1800437	bmi	C	-0.013174	0.0044184	0.0028671	-0.0365	0.003	1.731e-33	0.00949651	0.014971	0.526854	8.89	148.03
rs1811859	bmi	T	0.0061055	0.0043325	0.15877	-0.0204	0.0035	6.484e-09	0.00821698	0.014678	0.576348	1.99	33.97
rs1955540	bmi	T	0.00072315	0.0044479	0.87085	-0.02	0.0032	2.885e-10	-0.0147642	0.0152474	0.331076	0.03	39.06
rs1965529	bmi	A	0.0049073	0.0042786	0.25141	0.0175	0.0032	4.223e-08	-0.0120643	0.0144854	0.406245	1.32	29.91
rs1993709	bmi	A	0.0067674	0.0043858	0.12283	-0.0413	0.003	1.486e-42	-0.0262547	0.0151296	0.0806889	2.38	189.52
rs2012835	bmi	T	0.0010315	0.0039244	0.79268	-0.0205	0.0033	3.064e-10	-0.00890835	0.0133958	0.50535	0.07	38.59
rs2035935	bmi	A	-0.0037398	0.0070327	0.59489	-0.0333	0.0046	3.989e-13	-0.0232538	0.023551	0.32743	0.28	52.41
rs208015	bmi	T	-0.0075999	0.0069634	0.27509	0.0365	0.0049	8.718e-14	0.00917674	0.0235399	0.697591	1.19	55.49
rs2125231	bmi	T	-0.0022751	0.0037625	0.5454	0.0171	0.0026	5.501e-11	0.0134039	0.0127507	0.294127	0.37	43.26
rs2145270	bmi	T	-0.0057665	0.0036056	0.10975	0.0208	0.0024	6.966e-18	-0.00498001	0.0122578	0.684687	2.56	75.11
rs215635	bmi	T	-0.0046364	0.0036304	0.20157	-0.0183	0.0026	1.159e-12	-0.0274526	0.0122884	0.0258984	1.63	49.54
rs2172935	bmi	T	-0.0048973	0.0036962	0.18519	0.0267	0.0026	3.559e-24	0.0599489	0.0123891	1.56574e-06	1.76	105.46
rs217672	bmi	A	0.0094222	0.0039399	0.016781	-0.0201	0.0032	4.399e-10	-0.0271496	0.0132742	0.0418389	5.72	39.45
rs2188151	bmi	T	-0.00083802	0.0035389	0.81281	0.0284	0.0025	2.73e-29	0.0237087	0.0120099	0.0486829	0.06	129.05
rs2206277	bmi	T	-0.014038	0.0045698	0.0021282	0.0454	0.0031	5.35e-50	0.0427251	0.0152122	0.0054739	9.44	214.48
rs2228213	bmi	A	0.0013907	0.0036743	0.70507	-0.0151	0.0025	6.772e-10	0.0135669	0.0124564	0.276899	0.14	36.48
rs2235549	bmi	T	0.0039498	0.0047108	0.40177	-0.0213	0.0033	8.274e-11	-0.00425923	0.0159902	0.790199	0.7	41.66
rs2237025	bmi	T	0.0014172	0.0035511	0.68982	0.0141	0.0025	3.099e-08	0.0188663	0.0120672	0.118261	0.16	31.81
rs2242189	bmi	T	-0.0049726	0.0036325	0.17103	0.017	0.0026	5.551e-11	0.0012688	0.0123714	0.918303	1.87	42.75
rs2245368	bmi	T	0.0041671	0.0047012	0.3754	-0.0328	0.0033	4.385e-23	0.0161173	0.0161404	0.315862	0.79	98.79
rs2269553	bmi	A	0.0028055	0.0042751	0.51166	-0.019	0.0028	2.233e-11	-0.00472962	0.014576	0.745302	0.43	46.05
rs2271928	bmi	A	0.0065575	0.0035497	0.064703	-0.0136	0.0024	9.921e-09	0.011094	0.0120605	0.358016	3.41	32.11
rs2365389	bmi	T	0.0077229	0.0035616	0.030129	-0.0177	0.0024	5.269e-14	-0.00482247	0.0121274	0.690781	4.7	54.39
rs2391518	bmi	T	-0.0026329	0.00377	0.48494	0.0159	0.0025	1.735e-10	0.011164	0.012786	0.383402	0.49	40.45
rs2481665	bmi	T	-0.0015303	0.0035187	0.66364	0.0187	0.0024	2.031e-15	0.00636401	0.0119826	0.595224	0.19	60.71
rs2504236	bmi	T	-0.00042379	0.0035571	0.90517	-0.0151	0.0025	1.936e-09	0.00211774	0.01211	0.861156	0.01	36.48
rs253414	bmi	T	-0.038592	0.0037229	3.5978e-25	0.0259	0.0025	1.104e-24	-0.0028385	0.0126638	0.822715	107.46	107.33
rs2588785	bmi	A	0.0014343	0.0039492	0.71647	-0.0211	0.0026	1.742e-15	-0.00515519	0.0134655	0.701558	0.13	65.86
rs2596902	bmi	A	-0.0014736	0.0037213	0.69212	-0.015	0.0026	1.298e-08	-0.00334332	0.0126462	0.791585	0.16	33.28
rs2606227	bmi	T	-0.0022987	0.0036714	0.53124	0.0142	0.0026	4.608e-08	0.0178864	0.0124528	0.151657	0.39	29.83
rs2612575	bmi	A	-0.0010762	0.003939	0.7847	-0.016	0.0028	1.454e-08	0.00639019	0.0133706	0.633114	0.07	32.65
rs2613726	bmi	A	-0.0045701	0.0036823	0.21458	-0.0162	0.0026	4.342e-10	0.00134666	0.0125241	0.914387	1.54	38.82
rs2693826	bmi	A	0.0024645	0.0035305	0.48513	-0.0164	0.0025	4.963e-11	-0.0135269	0.012028	0.2604	0.49	43.03
rs273496	bmi	T	0.011871	0.0035876	0.00093729	0.0197	0.0029	2.496e-11	-0.0190295	0.0122447	0.119516	10.95	46.15
rs2744974	bmi	T	-0.0071363	0.0037392	0.056323	0.0229	0.0025	8.475e-20	0.0375492	0.0125869	0.0030005	3.64	83.91
rs2803316	bmi	A	-0.0023999	0.0035297	0.49656	-0.0149	0.0025	4.033e-09	0.0234227	0.0119935	0.0510214	0.46	35.52
rs28483459	bmi	T	0.0069027	0.0037879	0.068413	-0.0184	0.0031	2.921e-09	-0.00945488	0.0129332	0.464156	3.32	35.23
rs2862996	bmi	T	-0.0015134	0.00378	0.68889	-0.0199	0.0025	2.486e-15	-0.0327873	0.0127345	0.0104104	0.16	63.36
rs2888172	bmi	A	-0.00020815	0.0035246	0.95291	-0.0141	0.0025	1.42e-08	-0.0123316	0.0119797	0.303569	0	31.81
rs289228	bmi	C	0.0058582	0.0046637	0.20907	0.0222	0.0033	9.777e-12	0.0126212	0.0159897	0.428336	1.58	45.26
rs2918217	bmi	T	-0.0021157	0.005069	0.6764	0.0221	0.0036	7.178e-10	0.0424369	0.0168309	0.0127546	0.17	37.69
rs2960151	bmi	A	0.016856	0.0040897	3.7648e-05	0.0225	0.0034	3.222e-11	0.0110513	0.0139812	0.428186	16.99	43.79
rs34045288	bmi	T	-0.00477	0.0037065	0.19813	0.0249	0.0031	3.949e-16	0.0150631	0.0125599	0.231345	1.66	64.52
rs34234296	bmi	A	-0.0035442	0.0036228	0.32792	-0.0176	0.003	2.855e-09	0.00890426	0.0122994	0.469433	0.96	34.42
rs34811474	bmi	A	-0.0061577	0.0041357	0.13651	-0.0278	0.0034	6.475e-16	-0.00352262	0.0140965	0.80252	2.22	66.85
rs349071	bmi	A	0.00082169	0.0035073	0.81477	-0.0177	0.0029	7.532e-10	-0.0289945	0.0119361	0.0151232	0.05	37.25
rs34918753	bmi	A	-0.0031231	0.0040913	0.44525	0.0204	0.0034	1.769e-09	0.0148967	0.0138349	0.283084	0.58	36
rs35388084	bmi	A	-0.00015256	0.0045086	0.97301	-0.0277	0.0037	1.115e-13	-0.00647007	0.0153969	0.673811	0	56.05
rs354510	bmi	T	0.0015509	0.0052279	0.76672	0.0236	0.0042	1.983e-08	0.00553172	0.0178648	0.756435	0.09	31.57
rs355777	bmi	C	-0.0042192	0.0035715	0.23747	0.017	0.0025	1.808e-11	0.0435854	0.0120702	0.000318457	1.4	46.24
rs35957544	bmi	T	-0.0029002	0.0035502	0.41398	-0.018	0.0029	4.137e-10	0.0110199	0.0120911	0.361751	0.67	38.53
rs3758438	bmi	T	0.0048268	0.0065259	0.45952	0.0274	0.0047	7.265e-09	0.0047552	0.0221392	0.830209	0.55	33.99
rs3762444	bmi	T	-0.0054564	0.0035425	0.1235	-0.0194	0.0025	1.465e-14	-0.0109817	0.0120609	0.362356	2.37	60.22
rs3849570	bmi	A	-0.0030115	0.00367	0.4119	0.0149	0.0025	2.559e-09	0.00911573	0.0124621	0.464992	0.67	35.52
rs3888190	bmi	A	-0.0033156	0.0035685	0.35282	0.0315	0.0024	6.958e-40	-0.0186255	0.0121848	0.125788	0.86	172.27
rs3902840	bmi	A	-0.0017844	0.0061624	0.77215	0.0307	0.0044	2.494e-12	0.0234091	0.020626	0.260139	0.08	48.68
rs3902951	bmi	T	0.0055386	0.0041566	0.1827	-0.0151	0.0028	4.403e-08	-0.0250352	0.01398	0.0748662	1.78	29.08
rs3923783	bmi	A	0.0024988	0.0044907	0.57792	-0.0226	0.0033	7.469e-12	0.0131828	0.0151887	0.387037	0.31	46.9
rs4123853	bmi	T	-0.0014071	0.003615	0.69709	0.0166	0.0026	1.103e-10	0.0078252	0.01228	0.524306	0.15	40.76
rs427943	bmi	A	-0.0061363	0.0035342	0.082515	-0.0175	0.0025	2.19e-12	-0.0039794	0.0120314	0.740785	3.01	49
rs4410328	bmi	T	0.0043966	0.003568	0.21786	-0.0199	0.0029	7.749e-12	-0.0317804	0.0122013	0.00902109	1.52	47.09
rs4532349	bmi	A	0.0054484	0.0041116	0.18513	0.0162	0.0028	6.639e-09	-0.00665428	0.0139535	0.633927	1.76	33.47
rs453520	bmi	T	0.0039024	0.0035471	0.27126	-0.0161	0.0025	1.185e-10	-0.0100169	0.0120549	0.406301	1.21	41.47
rs4548017	bmi	A	0.0035912	0.0035819	0.31605	-0.0236	0.0029	1.128e-15	-0.00856922	0.0122048	0.482294	1.01	66.23
rs45486197	bmi	A	0.0071888	0.0071233	0.31288	0.0352	0.006	3.491e-09	0.017897	0.023906	0.45693	1.02	34.42
rs4653942	bmi	A	-0.0061899	0.0045214	0.17099	-0.016	0.0029	4.413e-08	0.0256687	0.0151802	0.0929385	1.87	30.44
rs4740383	bmi	A	-0.0066967	0.0035808	0.06146	0.0154	0.0026	2.672e-09	0.010467	0.0121598	0.389739	3.5	35.08
rs4740619	bmi	T	0.0039515	0.0035214	0.26181	0.0187	0.0023	1.503e-15	0.0144517	0.0119956	0.22801	1.26	66.1
rs4776970	bmi	A	0.0033494	0.0036503	0.35884	0.0279	0.0024	1.524e-30	-0.00227382	0.0124163	0.854733	0.84	135.14
rs4777541	bmi	T	-0.0074913	0.004142	0.070514	0.021	0.003	1.148e-12	0.0223819	0.0142289	0.113947	3.27	49
rs4841504	bmi	A	-0.0063471	0.003505	0.070168	-0.0193	0.0024	4.236e-16	-0.0181496	0.0119292	0.128124	3.28	64.67
rs4900714	bmi	T	0.00067428	0.0035003	0.84725	0.02	0.0025	1.167e-15	0.0247396	0.0119041	0.0377062	0.04	64
rs4986044	bmi	T	0.0019793	0.0035166	0.57355	-0.0181	0.0024	1.45e-14	0.0123135	0.011955	0.303239	0.32	56.88
rs543874	bmi	A	0.013534	0.004311	0.0016926	-0.036	0.0029	3.7e-35	-0.00872854	0.0146049	0.550909	9.86	154.1
rs57149692	bmi	C	0.0023698	0.0035864	0.50876	-0.0267	0.0029	1.113e-19	-0.000420193	0.0122028	0.97253	0.44	84.77
rs58429335	bmi	T	-0.0024076	0.0069386	0.7286	-0.0306	0.0056	4.846e-08	-0.000410866	0.0236209	0.986124	0.12	29.86
rs6092143	bmi	T	-0.001743	0.0036388	0.63194	0.0149	0.0026	1.1e-08	-0.0022923	0.0123901	0.853185	0.23	32.84
rs61813324	bmi	T	-0.0064639	0.0051745	0.2116	0.0276	0.0043	1.288e-10	0.0144669	0.0174547	0.409223	1.56	41.2
rs6235	bmi	C	0.0072323	0.00395	0.06711	-0.0207	0.0028	1.919e-13	0.00600451	0.0134665	0.655312	3.35	54.65
rs6265	bmi	T	0.0038352	0.004471	0.39101	-0.0478	0.003	6.254e-58	-0.00981629	0.0152942	0.519935	0.74	253.87
rs645040	bmi	T	0.005748	0.0041744	0.16852	0.0187	0.0028	3.155e-11	0.0458859	0.0145044	0.0013886	1.9	44.6
rs647248	bmi	A	0.0017852	0.0035469	0.61475	0.0161	0.0025	2.59e-10	-0.0146187	0.0120607	0.225577	0.25	41.47
rs6477694	bmi	T	0.00088463	0.0036756	0.80981	-0.014	0.0024	8.891e-09	-0.016106	0.01245	0.196638	0.06	34.03
rs6537285	bmi	A	-0.0041193	0.0038983	0.29066	-0.0178	0.0028	1.239e-10	0.00923846	0.0132195	0.485359	1.12	40.41
rs6556301	bmi	T	0.0061978	0.0036461	0.089157	-0.0143	0.0025	1.568e-08	-0.00232416	0.012414	0.851452	2.89	32.72
rs6559921	bmi	A	-0.0017994	0.0042265	0.6703	0.0181	0.003	1.189e-09	0.02784	0.014565	0.0543832	0.18	36.4
rs6567160	bmi	T	0.013496	0.0041418	0.0011207	-0.0533	0.0028	2.112e-82	-0.0323295	0.0138853	0.0207684	10.62	362.36
rs6569648	bmi	T	0.011069	0.0040811	0.0066841	-0.0152	0.0028	3.663e-08	0.0180485	0.0140003	0.195612	7.36	29.47
rs676387	bmi	A	0.0049639	0.0038716	0.1998	0.0162	0.0027	4.095e-09	0.0271602	0.0130414	0.038179	1.64	36
rs6768228	bmi	A	0.0045013	0.0036165	0.21327	-0.0149	0.0026	6.772e-09	-0.0263203	0.0122411	0.0319803	1.55	32.84
rs6787805	bmi	A	-0.010649	0.0052497	0.042519	-0.0206	0.0035	2.309e-09	-0.0156582	0.0180419	0.383175	4.11	34.64
rs6803741	bmi	T	-0.0045319	0.0037491	0.22674	-0.015	0.0027	1.993e-08	-0.00614626	0.0127266	0.629447	1.46	30.86
rs6804842	bmi	A	0.0095665	0.0035453	0.0069687	-0.0182	0.0024	1.294e-14	-0.018266	0.0120915	0.130441	7.28	57.51
rs6827083	bmi	A	-0.0012494	0.0035328	0.7236	-0.0152	0.0024	1.342e-10	0.00144685	0.0120235	0.90421	0.13	40.11
rs7012923	bmi	A	-0.0014653	0.0035438	0.67924	0.0163	0.0025	4.915e-11	0.0105009	0.0120511	0.383787	0.17	42.51
rs7038943	bmi	T	-0.0079491	0.0036998	0.031673	0.0152	0.0026	6.539e-09	0.0225301	0.012668	0.0744257	4.62	34.18
rs705704	bmi	A	0.0030042	0.0036897	0.41553	-0.0163	0.0026	1.524e-10	0.0126298	0.0125164	0.313721	0.66	39.3
rs7072873	bmi	T	0.0057457	0.003528	0.1034	-0.0147	0.0025	5.451e-09	0.00666947	0.0120123	0.578663	2.65	34.57
rs7102454	bmi	T	-0.0086052	0.0036356	0.017938	-0.0177	0.0026	1.285e-11	0.0190269	0.0124294	0.124981	5.6	46.34
rs7113874	bmi	T	0.00053626	0.0036808	0.88416	-0.0144	0.0024	3.302e-09	-0.0220393	0.0126011	0.0794226	0.02	36
rs7124681	bmi	A	-0.0075781	0.0035509	0.032832	0.0275	0.0024	5.101e-31	0.000914436	0.0120742	0.939635	4.55	131.29
rs7132908	bmi	A	-0.0091993	0.003592	0.010437	0.0346	0.0027	1.349e-38	0.0224067	0.0121774	0.0663286	6.56	164.22
rs7143963	bmi	T	-0.0070635	0.0046459	0.12842	0.0211	0.003	3.346e-12	0.0363019	0.0155174	0.0205107	2.31	49.47
rs7161194	bmi	A	-0.0074748	0.0038723	0.053569	0.0215	0.0027	3.32e-15	0.00270105	0.0131667	0.837519	3.73	63.41
rs7206608	bmi	C	0.0067182	0.0037506	0.073258	-0.015	0.0027	1.853e-08	-0.0310931	0.0126537	0.0144276	3.21	30.86
rs7226371	bmi	A	0.011517	0.004889	0.018486	-0.0186	0.0032	7.731e-09	-0.0102887	0.0165431	0.535182	5.55	33.79
rs7249149	bmi	A	0.0065977	0.0038571	0.087167	0.0152	0.0028	4.41e-08	-0.00323518	0.0131047	0.805116	2.93	29.47
rs7258309	bmi	T	-0.0094799	0.0043335	0.028702	0.0233	0.0031	6.539e-14	0.0394653	0.0150314	0.00802564	4.79	56.49
rs7258722	bmi	A	-0.0027553	0.0035787	0.44135	-0.0199	0.0026	8.613e-15	-0.0073709	0.0121887	0.545124	0.59	58.58
rs72673947	bmi	A	-0.0016523	0.0057317	0.77313	-0.0278	0.0046	1.759e-09	0.0245463	0.0198182	0.211842	0.08	36.52
rs7272093	bmi	A	0.0055004	0.0038507	0.15318	-0.0172	0.0028	1.099e-09	-0.0141403	0.0130433	0.279428	2.04	37.73
rs73140133	bmi	T	0.0060349	0.0036987	0.10276	-0.0213	0.003	2.562e-12	-0.0106309	0.0126204	0.398924	2.66	50.41
rs733381	bmi	A	0.0024765	0.0042716	0.56208	0.0206	0.0029	5.197e-13	0.0426274	0.0148282	0.00368019	0.34	50.46
rs7338127	bmi	A	0.0035788	0.0037383	0.3384	0.0197	0.0027	1.389e-13	0.00739905	0.0126931	0.56036	0.92	53.24
rs7356034	bmi	A	-0.00028909	0.0038953	0.94084	0.0218	0.0032	6.238e-12	0.00880393	0.0132167	0.506	0.01	46.41
rs7488867	bmi	T	0.0081413	0.0040198	0.042838	-0.022	0.0029	5.69e-14	-0.0223427	0.0137993	0.103838	4.1	57.55
rs7531656	bmi	A	-0.0049136	0.0037496	0.19005	0.0198	0.0025	2.32e-15	-0.00121118	0.012754	0.924329	1.72	62.73
rs7561278	bmi	T	-0.0031478	0.0042595	0.4599	0.0175	0.0031	1.061e-08	0.0127976	0.0145911	0.379031	0.55	31.87
rs7569376	bmi	T	0.0060583	0.0043651	0.16517	0.0195	0.003	1.325e-10	0.0229359	0.0146903	0.120496	1.93	42.25
rs75950518	bmi	T	0.00043059	0.0054621	0.93717	-0.0266	0.0045	3.505e-09	0.0109795	0.018463	0.553428	0.01	34.94
rs7599312	bmi	A	-0.0022046	0.0039821	0.57983	-0.0218	0.0026	1.513e-16	0.00164827	0.0135368	0.903118	0.31	70.3
rs7600417	bmi	A	-0.0049947	0.0049616	0.3141	0.0208	0.0035	2.879e-09	0.0223433	0.0170941	0.188299	1.01	35.32
rs76111507	bmi	T	0.018639	0.0093339	0.04584	-0.0811	0.0077	1.127e-25	-0.0219246	0.0322678	0.49324	3.99	110.93
rs76194251	bmi	C	-0.0089292	0.011555	0.43965	-0.0599	0.0096	4.039e-10	-0.0456094	0.0406746	0.253587	0.6	38.93
rs762318	bmi	A	0.0019413	0.0035911	0.5888	0.0153	0.0026	2.133e-09	-0.00931751	0.0121962	0.445269	0.29	34.63
rs765875	bmi	T	-0.0014765	0.0034908	0.67232	-0.0138	0.0025	3.434e-08	0.0118604	0.0118751	0.317954	0.18	30.47
rs768023	bmi	A	-0.00048366	0.0036267	0.89391	0.0133	0.0024	3.048e-08	0.012549	0.0123689	0.309664	0.02	30.71
rs76895963	bmi	T	0.029221	0.01343	0.029578	-0.0768	0.0113	1.067e-11	0.00780889	0.0460359	0.864893	4.73	46.19
rs769449	bmi	A	0.14325	0.0052317	1.1385e-164	-0.0242	0.004	1.578e-09	0.113653	0.0166796	4.41519e-11	749.73	36.6
rs77095142	bmi	A	0.021802	0.0097903	0.025954	0.0459	0.0082	2.372e-08	0.0755879	0.0314443	0.0194649	4.96	31.33
rs7711753	bmi	A	-0.0036005	0.0035315	0.30795	-0.0132	0.0024	2.64e-08	0.00617113	0.0120066	0.607389	1.04	30.25
rs7715256	bmi	T	-0.0014087	0.0035245	0.6894	-0.0163	0.0024	4.524e-12	0.00236954	0.0119989	0.84343	0.16	46.13
rs7730898	bmi	A	-0.0065205	0.0039272	0.096849	0.0169	0.0026	9.94e-11	0.0299375	0.013517	0.0259157	2.76	42.25
rs7733438	bmi	T	0.0044665	0.0051444	0.38527	-0.0345	0.0036	2.068e-21	-0.0267791	0.017238	0.123267	0.75	91.84
rs7773045	bmi	T	0.0041137	0.0063911	0.5198	0.0264	0.0044	1.597e-09	0.0271111	0.022142	0.21649	0.41	36
rs7826388	bmi	T	0.013029	0.0097179	0.18003	-0.0374	0.0066	1.401e-08	0.0158415	0.0327244	0.630396	1.8	32.11
rs7827210	bmi	A	-0.0054088	0.0035814	0.13099	0.0179	0.0026	2.339e-12	0.0109686	0.0121651	0.367698	2.28	47.4
rs78369934	bmi	T	-0.016478	0.0077384	0.03322	0.0369	0.0065	1.47e-08	0.0395749	0.0271019	0.138439	4.53	32.23
rs7903146	bmi	T	-0.022199	0.0038456	7.8214e-09	-0.0231	0.0026	3.571e-19	0.0269221	0.012967	0.0387559	33.32	78.94
rs7933085	bmi	A	0.0034687	0.0035183	0.32418	-0.0174	0.0029	1.624e-09	0.00226593	0.0119675	0.849828	0.97	36
rs79780963	bmi	T	0.014747	0.006551	0.024381	0.0371	0.0052	1.551e-12	-0.0479756	0.0230278	0.0341061	5.07	50.9
rs8036171	bmi	A	0.0023876	0.0036642	0.51467	0.0153	0.0025	4.256e-10	-0.00355511	0.0124775	0.775611	0.42	37.45
rs8041222	bmi	A	-0.0020049	0.0035562	0.57291	-0.0194	0.0029	3.28e-11	0.00653306	0.0120881	0.589049	0.32	44.75
rs8065172	bmi	A	0.0019908	0.0041371	0.63036	-0.0167	0.0029	1.231e-08	0.00771117	0.0140251	0.583076	0.23	33.16
rs8123881	bmi	A	-0.0081274	0.0051842	0.11695	-0.0192	0.0034	2.534e-08	0.00561092	0.017703	0.750876	2.46	31.89
rs823094	bmi	T	0.0036342	0.0035426	0.30496	0.0148	0.0024	3.772e-10	-0.0193098	0.0120316	0.10891	1.05	38.03
rs828544	bmi	T	-0.003946	0.0035205	0.26234	0.0137	0.0025	4.45e-08	-0.00214446	0.0119805	0.85793	1.26	30.03
rs845084	bmi	A	-0.00074386	0.0040102	0.85284	0.0157	0.0029	3.847e-08	0.0186742	0.0135453	0.169569	0.03	29.31
rs879620	bmi	T	-0.0016634	0.0036091	0.64488	0.0209	0.0026	3.105e-16	-0.0149404	0.0122435	0.223007	0.21	64.62
rs887912	bmi	T	-0.0024281	0.0038231	0.52535	0.0229	0.0026	2.748e-19	0.0301111	0.0128748	0.0199476	0.4	77.58
rs889398	bmi	T	0.0019323	0.003567	0.58801	-0.0209	0.0024	1.535e-18	-0.0266379	0.0121824	0.028454	0.29	75.84
rs891387	bmi	T	0.0052604	0.0035042	0.13331	0.0227	0.0025	6.808e-20	0.0361879	0.0119238	0.00240075	2.25	82.45
rs900144	bmi	T	0.0023508	0.0035307	0.50554	0.0154	0.0025	5.541e-10	0.00832689	0.012029	0.488582	0.44	37.95
rs9168	bmi	A	0.0042768	0.0038371	0.26503	-0.015	0.0027	4.621e-08	0.00714089	0.0130213	0.583869	1.24	30.86
rs9277992	bmi	A	-0.0032504	0.0044817	0.46829	0.0275	0.0037	8.69e-14	0.0459537	0.0149159	0.00232236	0.53	55.24
rs9304665	bmi	A	-0.0063815	0.0041301	0.12232	0.0274	0.0029	4.777e-21	0.0311417	0.0142536	0.0278144	2.39	89.27
rs9364687	bmi	T	-0.0054297	0.003555	0.12667	-0.014	0.0024	3.968e-09	-0.00192771	0.0121018	0.873424	2.33	34.03
rs9366639	bmi	C	-0.0026186	0.0045767	0.56722	0.0194	0.0033	3.823e-09	0.0157728	0.0156856	0.312607	0.33	34.56
rs9522279	bmi	T	-0.0044825	0.0035502	0.20673	0.0224	0.0029	1.651e-14	0.0386494	0.0120291	0.00134677	1.59	59.66
rs957447	bmi	A	0.0067023	0.004125	0.10421	-0.0225	0.003	8.562e-14	0.0133031	0.0139482	0.341604	2.64	56.25
rs9595893	bmi	T	0.0094143	0.0036213	0.0093311	-0.0199	0.0026	1.24e-14	-0.0275036	0.012388	0.0259558	6.76	58.58
rs9603697	bmi	T	0.0065309	0.0037314	0.080078	0.0197	0.0027	1.335e-13	0.00748854	0.0126678	0.554839	3.06	53.24
rs961360	bmi	A	-0.0093593	0.0056615	0.098306	0.0213	0.0034	3.75e-10	0.0271049	0.0196078	0.163149	2.73	39.25
rs9638713	bmi	A	-0.025362	0.0113	0.02481	0.045	0.0075	2.324e-09	0.0160913	0.0378846	0.67295	5.04	36
rs977747	bmi	T	-0.0062061	0.0035498	0.080412	0.0159	0.0024	1.346e-11	0.0151715	0.0120579	0.208769	3.06	43.89
rs9816226	bmi	A	-0.0015884	0.0045177	0.72514	-0.0341	0.0031	5.051e-29	0.0123719	0.015268	0.419239	0.12	121
rs9870575	bmi	A	0.0041579	0.0048928	0.39544	-0.0237	0.0035	1.48e-11	-0.0264189	0.0169155	0.11554	0.72	45.85
rs9926784	bmi	T	-0.011413	0.0045179	0.011535	0.0224	0.003	5.737e-14	-0.000722716	0.0153743	0.962514	6.38	55.75
rs9951619	bmi	T	0.0037701	0.0041858	0.36776	-0.0186	0.0028	1.745e-11	0.0148214	0.014145	0.29629	0.81	44.13
*:LDL-c reduction was used to mimic the effects of lipid modifiers, where an opposite direction is needed for LDL-c as exposure when performing MR

## Sheet: Table S7
Table S7: The associations of SNPs included with exposures and outcome for women
rsid	Exposure	Effect allele	ldlbeta*	ldlse	ldlp	bmibeta	bmise	bmip	IHD logodds	IHD logse	IHD p	Fldl	Fbmi
rs10066707	statin	G	-0.04419	0.0033329	4.1879e-40	0.0181	0.0024	1.855e-14	-0.0406001	0.0192819	0.0361286	175.79	56.88
rs2006760	statin	C	-0.039035	0.0040302	3.5111e-22	0.0107	0.0029	0.0002642	-0.00831895	0.023434	0.723209	93.81	13.61
rs2303152	statin	G	-0.034164	0.0053473	1.6734e-10	0.0192	0.0037	1.641e-07	0.0267311	0.0318843	0.397051	40.82	26.93
rs17238484	statin	G	-0.056842	0.0038267	6.9725e-50	0.0264	0.0031	1.824e-17	-0.0128962	0.0222228	0.562998	220.64	72.52
rs5909	statin	G	-0.056092	0.0055142	2.678e-24	0.0075	0.0039	0.05693	-0.0582351	0.0308322	0.0646433	103.48	3.7
rs12916	statin	T	-0.069542	0.0032704	3.245e-100	0.0216	0.0022	3.974e-22	-0.0446147	0.0189758	0.0191829	452.16	96.4
rs11206510	pcsk9	C	-0.050126	0.0041043	2.7332e-34	-0.0028	0.0029	0.3344	-0.0213991	0.0243021	0.375543	149.16	0.93
rs2479409	pcsk9	A	-0.035689	0.0033551	2.0322e-26	-0.0028	0.0024	0.2311	-0.0163177	0.0195135	0.404104	113.15	1.36
rs2149041	pcsk9	C	-0.041418	0.0041158	8.1376e-24	0.0041	0.0028	0.1468	-0.030448	0.023621	0.201367	101.27	2.14
rs2479394	pcsk9	A	-0.026577	0.0035738	1.038e-13	0.0026	0.0024	0.2822	-0.0302347	0.020619	0.145032	55.3	1.17
rs10888897	pcsk9	T	-0.027555	0.0032868	5.1778e-17	0.0036	0.0023	0.1168	-0.0106379	0.0192565	0.580237	70.28	2.45
rs7552841	pcsk9	C	-0.026019	0.0034189	2.7478e-14	-0.0012	0.0024	0.6248	-0.0145065	0.0199188	0.467179	57.92	0.25
rs562556	pcsk9	G	-0.027323	0.0041742	5.9389e-11	-0.0004	0.003	0.888	0.0294943	0.0239662	0.222502	42.85	0.02
rs217386	ezetimibe	A	-0.027066	0.003236	6.0975e-17	-0.0048	0.0022	0.03136	-0.0364617	0.0190113	0.0544444	69.96	4.76
rs10260606	ezetimibe	G	-0.040697	0.0041402	8.4934e-23	-0.0026	0.0028	0.36	-0.0305022	0.0237556	0.203201	96.62	0.86
rs7791240	ezetimibe	T	-0.031558	0.0055583	1.3675e-08	0.004	0.0038	0.2913	0.024679	0.0330896	0.45147	32.24	1.11
rs10234070	ezetimibe	C	-0.01567	0.0049362	0.0015016	-0.0132	0.0034	0.0001049	-0.0686503	0.0274751	0.0147244	10.08	15.07
rs2300414	ezetimibe	G	-0.026385	0.0064014	3.7606e-05	0.0097	0.004	0.01371	0.00990408	0.0376882	0.791894	16.99	5.88
rs10002111	bmi	A	0.0042559	0.0038906	0.27401	0.0169	0.0028	9.261e-10	0.0167049	0.0225296	0.460391	1.2	36.43
rs1003081	bmi	T	-0.0015317	0.0032336	0.63572	0.0144	0.0022	6.268e-11	0.0585873	0.0188041	0.00187354	0.22	42.84
rs10048652	bmi	T	0.0036976	0.0032347	0.253	0.0135	0.0023	3.471e-09	0.00924438	0.018878	0.62453	1.31	34.45
rs1009473	bmi	T	0.0014401	0.003228	0.65551	-0.0127	0.0023	3.359e-08	-0.0187818	0.0188295	0.31882	0.2	30.49
rs10099330	bmi	A	-0.0053597	0.0032238	0.096402	-0.0131	0.0023	9.939e-09	0.0485685	0.0189135	0.0100455	2.76	32.44
rs10116186	bmi	A	-0.0073412	0.0032309	0.023076	-0.0145	0.0026	4.098e-08	-0.0331889	0.0189308	0.0791166	5.16	31.1
rs10118701	bmi	A	0.0028689	0.0034371	0.40389	-0.0176	0.0024	2.2e-13	-0.0161605	0.0199621	0.419467	0.7	53.78
rs10124645	bmi	A	-9.7274e-05	0.0032694	0.97626	0.0136	0.0023	4.984e-09	0.00757414	0.019123	0.691861	0	34.96
rs10182181	bmi	A	-0.00034107	0.0032105	0.91539	-0.0362	0.0022	5.002e-63	-0.0302343	0.0187419	0.106776	0.01	270.75
rs10237317	bmi	A	-0.001826	0.0032645	0.57593	-0.0138	0.0022	6.824e-10	-0.0346768	0.0189683	0.0682172	0.31	39.35
rs10271582	bmi	A	-0.017531	0.0044405	7.8852e-05	0.0193	0.0034	8.411e-09	0.0171472	0.0262363	0.511023	15.59	32.22
rs10471636	bmi	A	-0.0010647	0.0032773	0.74529	-0.017	0.0024	4.662e-13	-0.00822777	0.019137	0.667263	0.11	50.17
rs1048932	bmi	A	-0.0074822	0.0032542	0.021494	-0.0182	0.0022	2.523e-16	-0.0367058	0.0191257	0.0541899	5.29	68.44
rs10499694	bmi	A	-0.0029924	0.0032132	0.35171	0.0136	0.0022	3.986e-10	0.0076541	0.0187625	0.683346	0.87	38.21
rs10513801	bmi	T	-0.0048335	0.0046653	0.30018	0.0352	0.0032	1.259e-27	-0.0127742	0.0270239	0.637889	1.07	121
rs10733682	bmi	A	-0.0051535	0.0032604	0.11397	0.0158	0.0022	1.852e-12	-0.00903317	0.0190476	0.635245	2.5	51.58
rs10742752	bmi	T	0.00011601	0.0032927	0.9719	-0.0132	0.0022	3.984e-09	0.0185268	0.0191619	0.334535	0	36
rs10746306	bmi	T	-0.0029736	0.0037688	0.43011	0.0179	0.0031	8.742e-09	-0.00649744	0.0219338	0.767416	0.62	33.34
rs10756714	bmi	A	0.0061865	0.0032289	0.055371	0.0208	0.0023	1.461e-19	0.0314151	0.0189252	0.096333	3.67	81.78
rs1075901	bmi	T	0.00057732	0.0032318	0.85822	-0.0144	0.0022	4.356e-11	-0.00550557	0.0188919	0.770656	0.03	42.84
rs10761785	bmi	T	0.012009	0.0032153	0.00018782	-0.0172	0.0022	4.17e-15	-0.00687159	0.0187798	0.714458	13.95	61.12
rs10797115	bmi	T	0.0057665	0.0032263	0.073879	0.016	0.0023	4.07e-12	0.00704747	0.018855	0.708496	3.19	48.39
rs10823893	bmi	A	0.0040528	0.0032525	0.21273	0.0175	0.0027	5.215e-11	0.00191743	0.0189835	0.919558	1.55	42.01
rs10824347	bmi	A	0.0073082	0.0037806	0.05323	0.0176	0.0027	5.465e-11	0.0294274	0.022421	0.186062	3.74	42.49
rs10909880	bmi	T	0.0049433	0.0032359	0.1266	-0.0124	0.0022	1.968e-08	-0.0440966	0.0189721	0.0198569	2.33	31.77
rs10920678	bmi	A	0.0010569	0.003232	0.74365	0.0163	0.0022	7.46e-14	-0.0199527	0.0189256	0.291177	0.11	54.89
rs10938397	bmi	A	-0.0051571	0.0032442	0.11193	-0.0315	0.0022	1.66e-45	-0.00536977	0.0189394	0.776847	2.53	205.01
rs10962550	bmi	C	0.0043856	0.0041766	0.2937	0.0192	0.003	1.699e-10	0.0244949	0.0240623	0.312213	1.1	40.96
rs10992867	bmi	A	0.0092076	0.0036963	0.01274	0.0185	0.0026	8.885e-13	-0.00679748	0.0216717	0.753403	6.21	50.63
rs11022762	bmi	T	0.0022167	0.0032974	0.50142	-0.0154	0.0024	5.561e-11	-0.00671055	0.0192815	0.727622	0.45	41.17
rs11073383	bmi	A	0.0016646	0.0032177	0.60492	-0.0159	0.0023	3.256e-12	-0.007137	0.0187942	0.704113	0.27	47.79
rs11165643	bmi	T	-0.0012872	0.0032596	0.69293	0.0181	0.0022	1.714e-16	-0.00565039	0.0190162	0.766473	0.16	67.69
rs11173522	bmi	A	-0.00075332	0.0039094	0.8472	0.0169	0.0028	9.007e-10	-0.00918628	0.022961	0.688364	0.04	36.43
rs112646560	bmi	T	-0.0049343	0.0039227	0.20843	0.0196	0.0032	1.137e-09	0.0119565	0.0227665	0.600615	1.58	37.52
rs11611246	bmi	T	-0.0012429	0.0039125	0.75073	0.0212	0.0027	1.266e-14	0.00660867	0.0227737	0.772067	0.1	61.65
rs11667280	bmi	C	-0.003067	0.0040644	0.45048	0.0158	0.0029	3.139e-08	0.00348522	0.0237825	0.883379	0.57	29.68
rs11672660	bmi	T	-0.018274	0.0040538	6.5509e-06	-0.0321	0.0028	5.932e-31	-0.0248931	0.0240257	0.296648	20.32	131.43
rs11677607	bmi	T	0.0044743	0.0037686	0.23513	-0.024	0.0027	2.873e-19	-0.0529114	0.0225991	0.0176413	1.41	79.01
rs1167800	bmi	A	-0.0040191	0.0032261	0.21283	0.02	0.0022	3.655e-19	-0.0247707	0.0187935	0.188061	1.55	82.64
rs11692326	bmi	T	0.00040405	0.0038207	0.91578	0.0156	0.0026	2.035e-09	-0.0128893	0.022448	0.564567	0.01	36
rs11727273	bmi	T	-0.0013396	0.0032277	0.67812	-0.0169	0.0026	1.282e-10	-0.02817	0.0187853	0.134296	0.17	42.25
rs11751591	bmi	A	0.00082637	0.0044661	0.85321	-0.0185	0.0032	1.16e-08	-0.0575867	0.0271009	0.030316	0.03	33.42
rs11754747	bmi	T	0.0047266	0.0036945	0.20077	0.0146	0.0026	1.274e-08	0.00250632	0.0215571	0.907496	1.64	31.53
rs11880870	bmi	A	-0.00052771	0.0032031	0.86914	0.0197	0.0023	3.313e-18	0.00469645	0.0187133	0.801822	0.03	73.36
rs11945861	bmi	A	-0.0029856	0.0037861	0.43036	-0.015	0.0027	3.128e-08	-0.00714958	0.0221897	0.746867	0.62	30.86
rs11971098	bmi	A	-0.00054824	0.0057892	0.92455	-0.0237	0.0041	6.489e-09	-0.0915988	0.0315318	0.00502519	0.01	33.41
rs12042959	bmi	A	0.00041619	0.0045726	0.92748	0.0194	0.0032	2.325e-09	0.0240342	0.0271502	0.372177	0.01	36.75
rs12089815	bmi	A	0.0018236	0.0032322	0.57261	-0.0153	0.0026	6.018e-09	-0.0128563	0.0188554	0.495591	0.32	34.63
rs12101625	bmi	C	-0.0010201	0.0033071	0.75773	0.0138	0.0024	5.543e-09	0.00206266	0.0193275	0.914991	0.1	33.06
rs12140153	bmi	T	-0.011022	0.0056013	0.049103	-0.0326	0.0047	2.873e-12	-0.00514609	0.0328355	0.875221	3.87	48.11
rs12150665	bmi	T	0.0012032	0.0032581	0.71191	0.0167	0.0022	5.923e-14	0.0253319	0.0191072	0.18392	0.14	57.62
rs12202969	bmi	A	-0.0016867	0.0032148	0.59982	-0.0145	0.0023	1.93e-10	-0.0055954	0.0187797	0.765723	0.28	39.74
rs12207125	bmi	A	-0.0015808	0.0038931	0.6847	0.0182	0.0031	7.674e-09	-0.00816537	0.0226535	0.719094	0.16	34.47
rs12364470	bmi	T	0.0048452	0.0043205	0.2621	-0.02	0.003	2.537e-11	-0.00134129	0.0252153	0.957596	1.26	44.44
rs12429545	bmi	A	0.0037005	0.0048324	0.44381	0.0291	0.0033	1.086e-18	0.0610504	0.02705	0.0270948	0.59	77.76
rs12448257	bmi	A	0.0062617	0.0039169	0.1099	0.015	0.0027	3.131e-08	0.00348634	0.0228437	0.878813	2.56	30.86
rs12462975	bmi	A	0.0015083	0.0034288	0.66002	0.0203	0.0025	2.629e-16	-0.00688522	0.0200779	0.73137	0.19	65.93
rs12564992	bmi	A	0.0097241	0.0051306	0.058053	-0.0207	0.0035	2.367e-09	0.0471802	0.0310146	0.121599	3.59	34.98
rs12593036	bmi	A	-0.0022821	0.0034906	0.51325	0.0154	0.0025	6.645e-10	0.0166894	0.0205097	0.414353	0.43	37.95
rs12612009	bmi	T	-0.00036874	0.0033843	0.91324	-0.0141	0.0024	3.776e-09	-0.0257227	0.019619	0.19149	0.01	34.52
rs12645001	bmi	A	-0.0011214	0.0033691	0.73925	-0.0141	0.0024	4.109e-09	-0.0342827	0.0198806	0.0830479	0.11	34.52
rs12680842	bmi	A	0.0018669	0.0034497	0.5884	0.013	0.0024	3.355e-08	-0.00730192	0.020101	0.716748	0.29	29.34
rs12681792	bmi	A	0.003388	0.0040677	0.4049	0.0183	0.0029	2.609e-10	0.0162104	0.0235483	0.493213	0.69	39.82
rs12692596	bmi	T	-0.006669	0.0033102	0.04394	0.0146	0.0023	9.742e-11	0.0252547	0.0192301	0.190384	4.06	40.29
rs12692738	bmi	T	0.016496	0.0038666	1.988e-05	-0.0162	0.0026	2.824e-10	0.0378312	0.0230377	0.0972094	18.2	38.82
rs12714199	bmi	T	-0.0085772	0.0032992	0.0093301	-0.0146	0.0023	5.124e-10	0.0111652	0.0193233	0.562895	6.76	40.29
rs1285997	bmi	C	0.0034361	0.0035342	0.33093	-0.015	0.0025	3.184e-09	0.0298658	0.0204037	0.145573	0.95	36
rs12872889	bmi	T	-0.0011533	0.0038509	0.76458	-0.0209	0.0031	1.517e-11	-0.0292372	0.0221572	0.190224	0.09	45.45
rs1289736	bmi	T	-0.0064662	0.0032321	0.045437	0.0139	0.0023	1.43e-09	0.0214477	0.018925	0.256501	4	36.52
rs12914489	bmi	A	0.00057271	0.005166	0.91173	0.0227	0.0036	1.641e-10	0.02058	0.0297207	0.491931	0.01	39.76
rs12949279	bmi	T	-0.0051871	0.0032313	0.10844	0.0179	0.0022	6.086e-16	0.00246192	0.0188827	0.896251	2.58	66.2
rs12981256	bmi	A	0.0045503	0.0032268	0.15849	0.0182	0.0023	3.928e-15	-0.0168468	0.0188284	0.371232	1.99	62.62
rs13002158	bmi	A	-0.00053518	0.0041843	0.89823	-0.0208	0.0029	1.152e-12	0.019437	0.0247164	0.428896	0.02	51.44
rs13053342	bmi	A	0.0035111	0.0032556	0.28081	0.0153	0.0024	1.324e-10	0.0305281	0.0189298	0.107545	1.16	40.64
rs13062093	bmi	T	-0.0031392	0.0033249	0.34509	-0.0137	0.0024	8.001e-09	-0.0449431	0.0192131	0.0199866	0.89	32.59
rs13068138	bmi	T	-0.003872	0.0040166	0.33504	0.0231	0.0027	3.602e-17	-0.0041721	0.0235164	0.859021	0.93	73.2
rs13076052	bmi	C	-0.0059747	0.0035995	0.096943	-0.0166	0.0029	1.299e-08	0.0182769	0.0211983	0.386743	2.76	32.77
rs13107325	bmi	T	-0.018264	0.006139	0.0029304	0.0452	0.0044	9.328e-25	-0.0237745	0.0365253	0.511085	8.85	105.53
rs13110266	bmi	A	-5.4901e-05	0.0032548	0.98654	-0.0142	0.0022	1.546e-10	0.00509046	0.0189988	0.788831	0	41.66
rs13174863	bmi	A	-0.0020331	0.0045406	0.65432	-0.027	0.0031	4.533e-18	-0.00995449	0.0263532	0.706548	0.2	75.86
rs13209872	bmi	C	0.0035683	0.0033831	0.29154	-0.0142	0.0024	6.067e-09	0.00781433	0.0197201	0.692245	1.11	35.01
rs13213408	bmi	A	-0.0028574	0.0046373	0.53779	0.0197	0.0033	4.334e-09	0.0434917	0.0279143	0.113753	0.38	35.64
rs1362910	bmi	A	0.0010093	0.0032596	0.75683	0.0134	0.0023	3.026e-09	0.0284802	0.0189611	0.133872	0.1	33.94
rs1403846	bmi	T	0.0013265	0.0042388	0.75433	0.0162	0.0029	1.619e-08	0.0034403	0.0248085	0.889592	0.1	31.21
rs1409818	bmi	T	-0.00039757	0.0053186	0.94041	0.0252	0.0037	1.584e-11	0.01406	0.0307313	0.649028	0.01	46.39
rs141729694	bmi	T	-0.001307	0.0061915	0.83282	0.0386	0.0051	2.525e-14	-0.0126566	0.0365481	0.72779	0.04	57.28
rs1417665	bmi	T	-0.0024919	0.0040415	0.53752	0.0199	0.0029	5.683e-12	0.00747804	0.0237005	0.751852	0.38	47.09
rs1421598	bmi	A	-0.0087983	0.0043641	0.043793	-0.0192	0.0031	6.783e-10	-0.0274024	0.0250778	0.278649	4.06	38.36
rs1436348	bmi	A	-0.0010505	0.0032526	0.74672	-0.0134	0.0023	6.31e-09	0.00326233	0.0189901	0.863635	0.1	33.94
rs1441264	bmi	A	0.0015587	0.0033292	0.63966	0.0171	0.0023	5.19e-14	-0.00542777	0.0194239	0.780008	0.22	55.28
rs1452075	bmi	T	-0.00015672	0.0036393	0.96565	0.0159	0.0025	1.469e-10	0.0218702	0.0214736	0.306074	0	40.45
rs1491333	bmi	T	-0.003615	0.0037023	0.32885	-0.0147	0.0026	9.851e-09	-0.00926363	0.0217165	0.669024	0.95	31.97
rs1492014	bmi	T	0.00077462	0.0032321	0.81059	-0.0145	0.0023	2.841e-10	-0.0118514	0.0188628	0.530093	0.06	39.74
rs1518159	bmi	T	-0.011278	0.0036786	0.0021702	-0.0189	0.0026	6.664e-13	-0.0245623	0.0217325	0.255662	9.4	52.84
rs1558902	bmi	A	-0.0081915	0.0032736	0.012341	0.0702	0.0022	1.1e-215	-0.0306289	0.0192178	0.109933	6.26	1018.19
rs1561589	bmi	A	-0.0011545	0.0033281	0.72868	0.0158	0.0023	4.238e-12	0.00960535	0.0193973	0.620882	0.12	47.19
rs1569979	bmi	A	0.0061983	0.0038157	0.10428	0.023	0.0027	1.565e-17	0.0109711	0.0224412	0.623949	2.64	72.57
rs1579557	bmi	T	0.0041897	0.00351	0.23262	0.0212	0.0025	3.089e-17	0.0225231	0.0203353	0.270067	1.42	71.91
rs158186	bmi	A	-0.0019198	0.00427	0.653	-0.0287	0.0031	3.229e-20	-0.0132831	0.0251587	0.596001	0.2	85.71
rs159032	bmi	T	-0.00085008	0.0037165	0.81908	0.0149	0.0027	4.515e-08	0.0371751	0.0213338	0.0840696	0.05	30.45
rs1681743	bmi	T	-0.00096154	0.0033115	0.77154	-0.0131	0.0024	3.695e-08	-0.00983399	0.0193734	0.611397	0.08	29.79
rs16851483	bmi	T	0.0029074	0.0064586	0.65259	0.0363	0.0046	2.278e-15	-1.7903e-05	0.0377044	0.999621	0.2	62.27
rs16912921	bmi	A	-0.0075363	0.0034197	0.027539	0.0249	0.0023	1.563e-26	0.00564758	0.0199371	0.77717	4.86	117.2
rs16926318	bmi	A	-0.0064113	0.0058388	0.27218	-0.0227	0.0041	4.228e-08	-0.0929569	0.0317389	0.00471466	1.21	30.65
rs16926778	bmi	C	0.0091172	0.0060877	0.13423	0.026	0.0043	1.409e-09	-0.020746	0.0361622	0.562934	2.24	36.56
rs16975921	bmi	A	0.0017439	0.0034615	0.6144	-0.0163	0.0025	3.87e-11	0.017898	0.0203334	0.377261	0.25	42.51
rs16989232	bmi	A	-0.020461	0.0033107	6.4114e-10	0.0128	0.0023	1.517e-08	0.0274495	0.0192519	0.154904	38.2	30.97
rs17014375	bmi	T	0.0015351	0.0047603	0.74708	-0.019	0.0034	1.455e-08	-0.0336793	0.0271309	0.219776	0.1	31.23
rs17033633	bmi	T	0.0017369	0.0042595	0.68345	-0.0209	0.003	7.257e-12	0.0113779	0.0246886	0.646061	0.17	48.53
rs17066856	bmi	T	-0.0026723	0.0056105	0.63386	0.0398	0.0037	1.393e-27	-0.0115385	0.0324633	0.723441	0.23	115.71
rs17405819	bmi	T	0.0010594	0.0035137	0.76303	0.0218	0.0024	7.812e-20	0.0131182	0.0206239	0.523687	0.09	82.51
rs1750307	bmi	A	0.003265	0.0033391	0.32817	0.0137	0.0024	8.218e-09	-0.00321581	0.0195183	0.86908	0.96	32.59
rs17508240	bmi	A	0.0021175	0.0038731	0.58457	0.0191	0.0032	2.83e-09	0.0132783	0.0224661	0.555858	0.3	35.63
rs17522122	bmi	T	0.0016745	0.0032243	0.60354	0.0167	0.0022	6.455e-14	0.0418378	0.0188012	0.0261925	0.27	57.62
rs17619973	bmi	A	0.0090856	0.0061005	0.13641	0.0242	0.0043	1.292e-08	0.0855037	0.038179	0.0204039	2.22	31.67
rs17724992	bmi	A	0.0010391	0.0036283	0.77459	0.017	0.0025	6.654e-12	0.0459909	0.0216301	0.0316865	0.08	46.24
rs17751061	bmi	T	-0.0016928	0.0043855	0.6995	-0.0181	0.0032	1.289e-08	-0.0319517	0.0261468	0.216939	0.15	31.99
rs17767765	bmi	T	-0.0080507	0.0032067	0.012054	-0.0127	0.0023	2.601e-08	0.0178963	0.0187436	0.339537	6.3	30.49
rs17806224	bmi	A	-0.0036563	0.0041435	0.37756	-0.0289	0.003	3.521e-22	-0.0409184	0.0248006	0.094835	0.78	92.8
rs1799923	bmi	A	-0.0032579	0.0050401	0.51802	-0.0243	0.0035	5.098e-12	-0.00659196	0.0295665	0.823155	0.42	48.2
rs1801282	bmi	C	-0.00072028	0.004928	0.88379	-0.0182	0.0033	4.724e-08	-0.0107641	0.0285605	0.707328	0.02	30.42
rs1808579	bmi	T	-0.0057423	0.0032099	0.073629	-0.0198	0.0022	9.438e-20	-0.0144633	0.0187556	0.440513	3.2	81
rs1808629	bmi	A	-0.0028177	0.0034714	0.41698	-0.0226	0.0028	5.76e-16	-0.0300076	0.0200672	0.136843	0.66	65.15
rs1812587	bmi	T	0.002461	0.0032308	0.44624	0.0152	0.0026	6.951e-09	0.00260968	0.0188622	0.889972	0.58	34.18
rs185350	bmi	T	-0.0028718	0.0032106	0.37107	0.0128	0.0022	7.138e-09	0.023514	0.0187513	0.209812	0.8	33.85
rs1861412	bmi	A	0.0074898	0.0032465	0.021054	-0.0215	0.0023	9.126e-21	-0.00232574	0.0189674	0.902396	5.32	87.38
rs1884389	bmi	T	-0.0053892	0.0032443	0.096687	-0.014	0.0023	1.201e-09	0.00961633	0.018923	0.611519	2.76	37.05
rs1884897	bmi	A	0.0054182	0.0033223	0.10292	-0.0169	0.0023	9.056e-14	0.0053838	0.019377	0.781268	2.66	53.99
rs1916801	bmi	A	-0.002065	0.0032738	0.52819	0.017	0.0022	1.752e-14	-0.00956911	0.0190867	0.616423	0.4	59.71
rs1927790	bmi	T	-0.00082688	0.0032617	0.79987	-0.0135	0.0022	1.27e-09	0.00506513	0.0190653	0.790405	0.06	37.65
rs1928295	bmi	T	0.0020243	0.0032383	0.53191	0.016	0.0022	2.848e-13	0.0179721	0.0189589	0.342559	0.39	52.89
rs1949197	bmi	A	-0.002647	0.0032984	0.42226	0.0139	0.0023	3.039e-09	0.00407066	0.0192513	0.832607	0.64	36.52
rs197374	bmi	T	0.0022449	0.0033006	0.49642	0.0171	0.0023	2.822e-13	0.00913809	0.0192465	0.635279	0.46	55.28
rs1984559	bmi	A	-0.010185	0.0042277	0.015988	0.0163	0.003	3.268e-08	0.0190895	0.0250183	0.442768	5.8	29.52
rs198665	bmi	A	-0.0096875	0.0033241	0.0035648	0.0134	0.0023	4.417e-09	-0.00768458	0.019466	0.69274	8.49	33.94
rs2012502	bmi	A	0.0039555	0.0033608	0.23922	0.0153	0.0023	2.966e-11	0.00603036	0.0195955	0.758462	1.39	44.25
rs2045293	bmi	T	0.0028825	0.0032629	0.37702	0.0189	0.0023	4.064e-16	-0.00386978	0.01907	0.839148	0.78	67.53
rs2053682	bmi	A	0.0019904	0.0034731	0.56658	0.0183	0.0025	1.888e-13	0.0361382	0.0205471	0.0767133	0.33	53.58
rs209416	bmi	A	0.0019146	0.0034324	0.57698	0.0166	0.0024	8.705e-12	-0.0138378	0.0201277	0.490807	0.31	47.84
rs2112347	bmi	T	-0.041268	0.0033473	6.55e-35	0.0309	0.0023	2.128e-42	-0.00317932	0.0195429	0.870821	152	180.49
rs214249	bmi	T	0.0054902	0.0032899	0.095161	0.0167	0.0024	1.369e-12	0.0109734	0.0192571	0.568361	2.78	48.42
rs2161097	bmi	T	0.0020023	0.0032301	0.53533	0.0129	0.0023	2.308e-08	0.0813441	0.018716	1.49245e-05	0.38	31.46
rs2178899	bmi	A	0.0031592	0.0047707	0.50783	0.0248	0.0033	7.162e-14	0.021591	0.0282854	0.441825	0.44	56.48
rs2185027	bmi	A	0.0080343	0.0035588	0.023974	-0.0154	0.0024	1.106e-10	0.00996913	0.0208711	0.632205	5.1	41.17
rs2228213	bmi	A	0.0061367	0.0033671	0.068372	-0.0148	0.0023	9.209e-11	-0.0425452	0.0199147	0.0315493	3.32	41.41
rs2267812	bmi	A	-0.0020279	0.0039451	0.60723	-0.0172	0.0029	1.74e-09	-0.00680987	0.0229621	0.767215	0.26	35.18
rs2267958	bmi	A	-0.0042227	0.0032779	0.19766	-0.0161	0.0024	1.878e-11	-0.0193998	0.0191444	0.310989	1.66	45
rs2271046	bmi	A	0.0043571	0.0035256	0.21652	-0.0137	0.0025	2.375e-08	-0.0536559	0.0201706	0.00845444	1.53	30.03
rs2271189	bmi	A	-0.001307	0.0032734	0.68968	-0.0146	0.0024	6.353e-10	-0.00257539	0.0191273	0.892868	0.16	37.01
rs2279574	bmi	A	0.0052649	0.00322	0.10204	-0.0165	0.0023	1.956e-12	-0.00911005	0.018797	0.628043	2.67	51.47
rs2289292	bmi	T	0.0060107	0.0034063	0.077641	-0.019	0.0025	1.132e-14	0.00374498	0.0198794	0.85066	3.11	57.76
rs2289705	bmi	A	0.00024259	0.0039132	0.95057	-0.015	0.0026	1.469e-08	-0.0199726	0.0226102	0.379588	0	33.28
rs2299383	bmi	T	-0.0070702	0.0032605	0.030126	0.0182	0.0022	2.728e-16	0.017131	0.0189917	0.367606	4.7	68.44
rs2357760	bmi	A	-0.00022853	0.0034449	0.94711	0.0159	0.0023	1.091e-11	0.0271555	0.0203102	0.179158	0	47.79
rs2465043	bmi	A	0.0035507	0.0033723	0.2924	-0.0142	0.0024	3.22e-09	0.0131581	0.0196236	0.503309	1.11	35.01
rs2470520	bmi	T	-0.0024851	0.0032614	0.44608	-0.0126	0.0023	4.161e-08	-0.0144469	0.0190104	0.44787	0.58	30.01
rs247975	bmi	T	0.001745	0.0032187	0.58772	-0.0182	0.0023	3.622e-15	-0.0327265	0.0188322	0.081917	0.29	62.62
rs2479958	bmi	A	-0.00017877	0.0032414	0.95602	0.0135	0.0024	1.378e-08	0.0136688	0.0189337	0.470415	0	31.64
rs2528531	bmi	A	0.003082	0.0033355	0.35549	-0.0145	0.0024	1.347e-09	0.0192167	0.0195651	0.324765	0.85	36.5
rs2568958	bmi	A	-0.0069869	0.0032713	0.032697	0.0227	0.0022	1.321e-24	-0.0289427	0.0190061	0.128797	4.56	106.46
rs2605603	bmi	A	0.0054867	0.0032115	0.087553	-0.0132	0.0022	1.396e-09	-0.0461896	0.0188117	0.013956	2.92	36
rs2619976	bmi	T	0.0021198	0.0032746	0.51742	0.0146	0.0024	6.174e-10	-0.0191046	0.0191945	0.318792	0.42	37.01
rs2712643	bmi	A	-0.0024158	0.0037205	0.51613	-0.0154	0.0025	1.47e-09	0.0268496	0.0214638	0.213807	0.42	37.95
rs2721965	bmi	A	0.018058	0.0033937	1.0335e-07	0.0186	0.0024	2.096e-14	0.0035966	0.0198402	0.85607	28.31	60.06
rs273504	bmi	A	-0.0048551	0.0032442	0.13452	-0.0151	0.0023	1.27e-10	-0.00811006	0.0189278	0.668492	2.24	43.1
rs2754079	bmi	A	-0.001473	0.0032441	0.64979	-0.0156	0.0023	2.311e-11	-0.0153031	0.0189074	0.418775	0.21	46
rs2814992	bmi	A	-0.0010555	0.0034208	0.75766	-0.0287	0.0023	1.249e-35	-0.0186357	0.0198681	0.349697	0.1	155.71
rs2820295	bmi	A	0.0018761	0.0033836	0.57926	0.0214	0.0024	8.025e-19	0.0190791	0.0196546	0.333035	0.31	79.51
rs2836754	bmi	T	0.0046425	0.0033305	0.16334	-0.0149	0.0022	3.727e-11	-0.0127649	0.0195226	0.512491	1.94	45.87
rs28489620	bmi	A	0.0024845	0.0035551	0.48465	-0.0181	0.0029	6.903e-10	-0.0229335	0.0209467	0.271388	0.49	38.95
rs2861685	bmi	T	0.0027584	0.0032576	0.39713	0.018	0.0026	1.052e-11	0.0199384	0.0190943	0.295566	0.72	47.93
rs2862961	bmi	A	-0.0020038	0.0034728	0.56393	-0.0239	0.0025	5.299e-22	-0.0129794	0.0201871	0.521209	0.33	91.39
rs2959592	bmi	T	-0.010199	0.0041351	0.013641	0.017	0.0028	6.259e-10	0.0209328	0.0244526	0.389019	6.08	36.86
rs2968864	bmi	T	0.0040499	0.0037014	0.27389	0.0163	0.0027	9.345e-10	-0.00201346	0.0215935	0.925745	1.2	36.45
rs2984618	bmi	T	-0.0036021	0.0032581	0.2689	0.0167	0.0022	2.206e-14	0.0115296	0.0189937	0.544191	1.22	57.62
rs329651	bmi	T	0.00032355	0.0040545	0.9364	0.0181	0.0028	1.959e-10	-0.0119158	0.0235137	0.613528	0.01	41.79
rs337637	bmi	A	0.0051436	0.0033116	0.12038	-0.0125	0.0023	3.037e-08	-0.00287552	0.0193635	0.881908	2.41	29.54
rs34517439	bmi	A	-0.0017782	0.0049089	0.71717	0.039	0.0041	2.002e-21	-0.00252506	0.0287222	0.929884	0.13	90.48
rs34811474	bmi	A	-0.0070937	0.0037978	0.061789	-0.0317	0.0031	5.19e-24	-0.0529943	0.0228011	0.0184607	3.49	104.57
rs34930419	bmi	T	0.00014175	0.0090197	0.98746	-0.0458	0.0076	1.371e-09	-0.0401709	0.0509525	0.438506	0	36.32
rs35020117	bmi	T	0.0063768	0.0033169	0.054543	0.0165	0.0027	1.23e-09	0.00657911	0.0193916	0.734344	3.7	37.35
rs35107973	bmi	T	-0.00052362	0.0049502	0.91576	0.0234	0.0041	7.661e-09	0.0462493	0.0279555	0.103627	0.01	32.57
rs355754	bmi	T	0.00070688	0.0032621	0.82845	-0.0142	0.0023	4.264e-10	-0.0163214	0.0189987	0.39095	0.05	38.12
rs35722922	bmi	A	-0.00098474	0.0033161	0.7665	0.0188	0.0027	3.649e-12	-0.000197212	0.0193632	0.991874	0.09	48.48
rs3803286	bmi	A	2.4781e-05	0.003399	0.99418	0.0172	0.0024	8.286e-13	0.0152002	0.0197785	0.443251	0	51.36
rs3806114	bmi	A	0.0017172	0.0034454	0.61819	-0.0141	0.0024	4.485e-09	-0.0690105	0.0197097	0.000527806	0.25	34.52
rs3826408	bmi	T	-0.012568	0.0032112	9.0826e-05	0.0121	0.0022	4.483e-08	-0.00112597	0.0187648	0.95215	15.32	30.25
rs3829849	bmi	T	-0.0024177	0.0033224	0.46679	0.0136	0.0023	1.925e-09	0.0195298	0.0193267	0.313388	0.53	34.96
rs3977755	bmi	T	-0.004922	0.0035569	0.16643	-0.0143	0.0025	8.499e-09	0.0072669	0.0207063	0.72601	1.91	32.72
rs4055791	bmi	T	0.0008106	0.0032552	0.80335	-0.017	0.0027	1.767e-10	-0.0106699	0.0190505	0.575103	0.06	39.64
rs4148155	bmi	A	-0.0056918	0.0050416	0.25891	0.0203	0.0035	6.196e-09	0.0155158	0.0298045	0.600602	1.27	33.64
rs4240673	bmi	T	0.010161	0.0032243	0.0016245	0.0176	0.0022	1.029e-15	-0.0373742	0.0189197	0.0477976	9.93	64
rs427943	bmi	A	-0.0033238	0.0032355	0.30428	-0.0177	0.0023	1.369e-14	-0.0473874	0.0190046	0.0123869	1.06	59.22
rs429358	bmi	T	-0.22658	0.0043853	0	0.0276	0.0036	3.172e-14	-0.0693848	0.0247012	0.00599535	2669.59	58.78
rs4295917	bmi	A	0.0055879	0.0033527	0.095575	0.0135	0.0024	1.617e-08	0.0224685	0.0197114	0.252842	2.78	31.64
rs4307239	bmi	A	-0.0029247	0.0032261	0.36464	-0.0141	0.0023	1.311e-09	-0.000272145	0.0188465	0.988479	0.82	37.58
rs4320543	bmi	A	-0.0042605	0.0032751	0.19331	-0.0129	0.0023	2.949e-08	0.0130662	0.019085	0.494079	1.69	31.46
rs4421623	bmi	T	0.0042627	0.0038628	0.26979	0.0184	0.0027	1.132e-11	0.106332	0.0213822	1.27599e-06	1.22	46.44
rs4459316	bmi	T	0.0012495	0.0032259	0.69852	-0.0154	0.0023	2.329e-11	-0.0181165	0.0188125	0.335927	0.15	44.83
rs4474229	bmi	A	0.0035434	0.003313	0.28482	-0.0173	0.0027	1.64e-10	-0.00340918	0.0193588	0.860155	1.14	41.05
rs4482463	bmi	A	0.0055851	0.0060673	0.3573	-0.0365	0.0042	5.207e-18	-0.0713364	0.0335246	0.0385413	0.85	75.52
rs4569924	bmi	T	0.0027806	0.0032433	0.39127	0.0158	0.0022	7.439e-13	0.00250622	0.0189419	0.894757	0.74	51.58
rs4586287	bmi	C	0.0082904	0.0034454	0.016121	0.0138	0.0025	2.945e-08	-0.0133667	0.0200447	0.505756	5.79	30.47
rs4673553	bmi	T	-0.0017222	0.0032332	0.59427	-0.0153	0.0023	2.589e-11	0.0093935	0.0189045	0.619099	0.28	44.25
rs4677812	bmi	A	-0.0019803	0.0035702	0.57912	-0.0144	0.0025	9.381e-09	0.00877995	0.0207756	0.673138	0.31	33.18
rs4776982	bmi	A	0.013776	0.0038469	0.0003422	0.0311	0.0026	4.248e-33	0.0085645	0.022572	0.703737	12.82	143.08
rs4783718	bmi	T	0.0035065	0.0033173	0.29049	0.0204	0.0023	1.772e-19	-0.00100929	0.0193735	0.958448	1.12	78.67
rs4790292	bmi	A	0.002874	0.0044465	0.51805	-0.0263	0.0033	1.654e-15	-0.0415796	0.026693	0.114294	0.42	63.52
rs4834272	bmi	T	0.0028519	0.003424	0.40489	-0.0143	0.0023	8.239e-10	-0.0460583	0.0197063	0.0203105	0.69	38.66
rs4858223	bmi	T	-0.00088878	0.0034437	0.79634	-0.0161	0.0025	8.26e-11	0.00143565	0.0201121	0.943106	0.07	41.47
rs4864201	bmi	T	0.0024647	0.0033663	0.46406	0.0131	0.0023	6.341e-09	0.0218969	0.0195412	0.26396	0.54	32.44
rs4880341	bmi	T	-0.00075922	0.0032513	0.81536	-0.0143	0.0023	4.526e-10	-0.0420473	0.0188862	0.026416	0.05	38.66
rs4889606	bmi	A	0.0045885	0.0033194	0.16688	0.0268	0.0023	1.251e-32	-0.0100521	0.0193496	0.603833	1.91	135.77
rs4929923	bmi	T	0.0031451	0.0033558	0.34865	-0.0221	0.0023	2.507e-22	-0.0346007	0.0197894	0.0788988	0.88	92.33
rs4936175	bmi	T	0.0019256	0.003223	0.55021	-0.0158	0.0023	6.687e-12	-0.000427497	0.0188335	0.981891	0.36	47.19
rs4969387	bmi	C	0.0010628	0.003641	0.77037	-0.0154	0.0027	6.897e-09	-0.0268874	0.0209997	0.203074	0.09	32.53
rs4986044	bmi	T	-0.00011114	0.0032295	0.97255	-0.0173	0.0022	2.201e-15	-0.0302783	0.0189122	0.108858	0	61.84
rs543874	bmi	A	0.0072928	0.0039537	0.065106	-0.0576	0.0027	8.7e-100	-0.00945015	0.0229929	0.681851	3.4	455.11
rs56161855	bmi	A	0.0070681	0.0047335	0.13538	-0.0261	0.0039	1.482e-11	0.0289881	0.0281981	0.299055	2.23	44.79
rs563132	bmi	A	-0.0030581	0.0032816	0.35139	0.018	0.0024	1.963e-14	0.0142449	0.0192332	0.458243	0.87	56.25
rs563296	bmi	A	0.0058733	0.003228	0.068841	0.0175	0.0024	8.846e-14	0.0443526	0.0189573	0.0189743	3.31	53.17
rs57221746	bmi	A	-0.0036464	0.0038289	0.34094	-0.0177	0.0032	2.082e-08	0.00927545	0.0222521	0.677522	0.91	30.59
rs57800857	bmi	A	-0.0026628	0.0033482	0.42643	0.0186	0.0027	1.069e-11	0.0435328	0.0197831	0.026892	0.63	47.46
rs6010784	bmi	T	-0.0082074	0.0032051	0.010447	0.0126	0.0022	1.076e-08	0.0160242	0.0187228	0.392052	6.56	32.8
rs6050446	bmi	A	-0.0099541	0.0090482	0.27128	-0.0372	0.0064	6.201e-09	-0.0697688	0.0562041	0.200415	1.21	33.79
rs6142096	bmi	A	-0.0027489	0.0032138	0.39236	0.0134	0.0023	4.17e-09	-0.0220333	0.0187584	0.240308	0.73	33.94
rs61813324	bmi	T	-0.0070911	0.0047628	0.13652	0.0298	0.0039	3.598e-14	0.0257421	0.0273407	0.350659	2.22	58.39
rs62007782	bmi	A	-0.007559	0.0036141	0.036481	-0.0179	0.003	1.938e-09	-0.025875	0.0213702	0.223295	4.37	35.6
rs62106258	bmi	T	-0.0097331	0.0074514	0.19148	0.0989	0.0062	8.722e-58	0.0691965	0.0461881	0.122744	1.71	254.45
rs62412826	bmi	T	-0.0070071	0.006929	0.31189	0.033	0.0057	7.983e-09	0.0906133	0.0375864	0.0201293	1.02	33.52
rs625652	bmi	A	-0.0088672	0.0033337	0.0078185	-0.0195	0.0027	9.051e-13	-0.0048363	0.0194475	0.803725	7.07	52.16
rs6265	bmi	T	-0.00030999	0.0040951	0.93966	-0.0368	0.0028	7.952e-40	-0.0382693	0.0244708	0.113705	0.01	172.73
rs6446187	bmi	A	-0.00018044	0.0032073	0.95514	0.0278	0.0026	1.215e-26	0.0147863	0.0187399	0.429992	0	114.33
rs645026	bmi	A	-0.0034314	0.0036169	0.34277	-0.016	0.0026	4.793e-10	0.0041801	0.0211621	0.843275	0.9	37.87
rs6489156	bmi	T	-0.0024059	0.003613	0.50548	0.0222	0.0026	9.972e-18	-0.00743913	0.0210277	0.72393	0.44	72.91
rs6493498	bmi	T	0.0062934	0.0032302	0.051379	0.0163	0.0022	1.528e-13	0.00660607	0.0188683	0.726325	3.8	54.89
rs6548237	bmi	A	-0.0026882	0.0042367	0.52575	-0.0576	0.0029	4.43e-89	-0.00975798	0.0248954	0.694215	0.4	394.5
rs6556810	bmi	T	0.0029985	0.0032211	0.3519	-0.0124	0.0023	4.975e-08	-0.0245545	0.0187903	0.191634	0.87	29.07
rs6561937	bmi	A	-0.00060285	0.0037238	0.87139	-0.0197	0.0027	5.951e-13	-0.0135897	0.0216274	0.531084	0.03	53.24
rs6567160	bmi	T	-0.0015548	0.0037866	0.68136	-0.0567	0.0026	8.74e-108	-0.00828083	0.0220345	0.707634	0.17	475.58
rs657452	bmi	A	0.0010276	0.0032962	0.75524	0.0203	0.0022	1.143e-19	0.00319047	0.0192444	0.868367	0.1	85.14
rs6585198	bmi	A	-0.00016594	0.0032248	0.95896	-0.0154	0.0022	1.216e-12	0.0310364	0.0187844	0.0988726	0	49
rs6606686	bmi	C	-0.0030004	0.0034285	0.38151	-0.0178	0.0023	2.502e-14	-0.0228061	0.019879	0.253062	0.77	59.89
rs6669189	bmi	T	-0.0052785	0.0032801	0.10756	0.021	0.0022	4.685e-21	0.0120421	0.0191212	0.52929	2.59	91.12
rs6720868	bmi	T	-0.0038482	0.0034529	0.26507	0.0169	0.0024	4.646e-12	-0.0124238	0.0202593	0.538832	1.24	49.59
rs6728037	bmi	A	-0.0011517	0.0032863	0.72599	0.0207	0.0023	6.486e-19	-0.0170117	0.0192608	0.376294	0.12	81
rs6739199	bmi	T	-0.0023059	0.003562	0.51741	0.0159	0.0025	3.199e-10	0.00185874	0.0207875	0.928778	0.42	40.45
rs6870983	bmi	T	0.0020804	0.0039476	0.59818	-0.0212	0.0026	9.605e-16	0.0339473	0.0226289	0.137131	0.28	66.49
rs6890310	bmi	A	-0.0051962	0.0035702	0.14555	-0.0154	0.0025	1.381e-09	-0.0557668	0.0213396	0.00818665	2.12	37.95
rs6973700	bmi	A	-0.0018023	0.0039795	0.65062	0.0193	0.0032	1.771e-09	0.0547461	0.0239895	0.0204548	0.21	36.38
rs7024334	bmi	T	0.0030951	0.003872	0.4241	0.0159	0.0026	1.63e-09	0.0154795	0.0224406	0.492075	0.64	37.4
rs7084454	bmi	A	-0.0069667	0.0034349	0.042541	0.0225	0.0025	7.426e-20	0.0182031	0.0199453	0.362867	4.11	81
rs709400	bmi	A	0.010855	0.0033143	0.0010559	0.0184	0.0023	4.409e-16	-0.0119593	0.0193145	0.536364	10.73	64
rs7105462	bmi	A	-0.0061954	0.0032729	0.058371	0.0144	0.0023	4.403e-10	-0.0242342	0.0190318	0.203825	3.58	39.2
rs7107409	bmi	T	0.0022483	0.0039338	0.56764	-0.0178	0.0032	2.05e-08	-0.0275866	0.0233272	0.233441	0.33	30.94
rs7124681	bmi	A	-0.00077225	0.0032583	0.81265	0.0247	0.0022	9.267e-29	0.0243523	0.0189569	0.19983	0.06	126.05
rs7133378	bmi	A	-0.019882	0.0034515	8.3981e-09	0.0158	0.0024	1.85e-11	-0.0140283	0.0202572	0.487558	33.18	43.34
rs7138803	bmi	A	0.0020797	0.0033263	0.53182	0.0291	0.0023	9.701e-38	-0.0285535	0.0195704	0.143095	0.39	160.08
rs7141420	bmi	T	0.0018368	0.0032353	0.57021	0.021	0.0022	7.842e-22	-0.00666959	0.0188986	0.724175	0.32	91.12
rs7211966	bmi	T	0.006251	0.011948	0.60084	-0.047	0.008	4.885e-09	0.0763945	0.0652494	0.257884	0.27	34.52
rs7239114	bmi	A	0.00095941	0.0032408	0.7672	0.0155	0.0022	3.897e-12	0.0483812	0.0190101	0.0107449	0.09	49.64
rs7250833	bmi	T	-0.001466	0.0035366	0.67848	0.0149	0.0024	7.223e-10	-0.0118001	0.0207622	0.568891	0.17	38.54
rs73124396	bmi	T	0.0012789	0.003974	0.7476	0.0187	0.0033	1.05e-08	-0.0131314	0.0230379	0.57008	0.1	32.11
rs73213484	bmi	A	-0.00031661	0.0046311	0.9455	0.025	0.0037	2.278e-11	-0.027284	0.0265667	0.308859	0	45.65
rs7335249	bmi	T	-0.0052528	0.0032552	0.1066	0.0135	0.0023	4.906e-09	0.0111569	0.0190512	0.557759	2.6	34.45
rs7395632	bmi	T	-0.0001398	0.0033339	0.96655	-0.013	0.0024	3.872e-08	0.00196021	0.0194683	0.919819	0	29.34
rs7428670	bmi	C	-0.0054952	0.0035848	0.1253	0.0202	0.0026	3.09e-15	0.0143797	0.0208086	0.490827	2.35	60.36
rs7498044	bmi	A	0.00066764	0.0039083	0.86436	-0.018	0.0032	2.731e-08	0.0113223	0.0226843	0.618737	0.03	31.64
rs7498665	bmi	A	-0.001868	0.0032746	0.56838	-0.0264	0.0022	1.939e-32	0.000435704	0.0191287	0.981827	0.33	144
rs750090	bmi	T	-0.0061847	0.0033815	0.067403	0.0156	0.0024	7.401e-11	0.0168818	0.0198503	0.393974	3.35	42.25
rs7550711	bmi	T	-0.02682	0.010106	0.0079615	0.0641	0.0068	3.368e-21	0.0819761	0.0548978	0.149779	7.04	88.86
rs7571496	bmi	A	0.0018737	0.003689	0.61151	0.0145	0.0026	1.449e-08	-0.0379559	0.0211893	0.0756994	0.26	31.1
rs7588437	bmi	A	0.0010569	0.003342	0.75181	-0.0176	0.0023	8.38e-15	0.000195196	0.0195162	0.99202	0.1	58.56
rs7594237	bmi	A	0.0037481	0.0035864	0.29598	-0.0143	0.0025	1.811e-08	-0.0229686	0.0211575	0.275336	1.09	32.72
rs7601870	bmi	A	-0.001969	0.0032804	0.54834	-0.0132	0.0023	1.228e-08	-0.0406932	0.0192876	0.0342501	0.36	32.94
rs7601895	bmi	C	-0.0049523	0.003482	0.15496	0.0161	0.0025	9.613e-11	0.0156567	0.0204517	0.442655	2.02	41.47
rs7621025	bmi	T	-0.0055633	0.0036556	0.12805	-0.02	0.0025	1.622e-15	-0.0878756	0.0222411	5.47891e-05	2.32	64
rs7647242	bmi	T	-0.0038708	0.0032674	0.23615	0.0145	0.0023	3.917e-10	0.0400507	0.0189485	0.0351785	1.4	39.74
rs768023	bmi	A	0.0023229	0.0033145	0.48341	0.0185	0.0022	1.38e-16	0.0128452	0.0194254	0.50778	0.49	70.71
rs76900466	bmi	T	-0.0016935	0.0049948	0.73457	0.0227	0.0041	4.531e-08	-0.0184152	0.0288213	0.525564	0.11	30.65
rs77432547	bmi	A	-0.0051598	0.0035524	0.14636	-0.0175	0.0029	2.284e-09	-0.0057137	0.0207052	0.782826	2.11	36.41
rs7788008	bmi	A	-0.0035451	0.0032327	0.27281	-0.0171	0.0023	1.088e-13	-0.0216904	0.018934	0.251305	1.2	55.28
rs7805441	bmi	T	-0.0029343	0.0032232	0.36262	0.0146	0.0023	2.013e-10	0.0219792	0.0188267	0.243005	0.83	40.29
rs782971	bmi	A	0.0057767	0.0036756	0.11604	-0.0172	0.0025	4.89e-12	-0.00370846	0.021441	0.862796	2.47	47.33
rs786420	bmi	T	0.0019531	0.0037865	0.60598	0.0155	0.0027	8.836e-09	0.00246786	0.0221526	0.911243	0.27	32.96
rs78886584	bmi	A	0.00015649	0.0032509	0.96161	-0.015	0.0026	1.301e-08	-0.032381	0.0189737	0.0879376	0	33.28
rs7899106	bmi	A	-0.0062071	0.0073635	0.39925	-0.0375	0.005	7.649e-14	-0.0582668	0.0409494	0.164951	0.71	56.25
rs79113395	bmi	A	0.0010691	0.0036472	0.76943	-0.021	0.003	1.45e-12	-0.0668004	0.0219453	0.0019953	0.09	49
rs7976757	bmi	T	-0.0018989	0.0042595	0.65573	-0.0192	0.003	2.937e-10	0.00406367	0.0248254	0.870137	0.2	40.96
rs8024806	bmi	T	0.012301	0.0067344	0.06776	0.0272	0.0047	9.76e-09	0.112884	0.0432127	0.00614771	3.34	33.49
rs8033510	bmi	T	-0.0017594	0.0033401	0.59837	0.0137	0.0024	1.125e-08	0.00536817	0.0194898	0.783129	0.28	32.59
rs8038522	bmi	T	0.0053388	0.0032454	0.099965	-0.014	0.0023	1.27e-09	-0.018069	0.0190086	0.341193	2.71	37.05
rs8075273	bmi	A	-0.0096188	0.0035981	0.0075115	-0.016	0.0024	5.559e-11	-0.000708349	0.0210313	0.973128	7.15	44.44
rs811054	bmi	T	0.011826	0.0032367	0.00025853	0.0162	0.0022	3.178e-13	-0.0125669	0.0188946	0.506157	13.35	54.22
rs836525	bmi	T	0.004195	0.0043961	0.33995	0.0176	0.0031	9.752e-09	0.0214754	0.025323	0.399637	0.91	32.23
rs879620	bmi	T	-0.0036963	0.0033112	0.2643	0.0247	0.0023	5.449e-26	-0.029873	0.0192178	0.121237	1.25	115.33
rs893006	bmi	A	-7.2492e-05	0.0035681	0.98379	0.0173	0.0024	4.046e-13	-0.00520287	0.0208044	0.802729	0	51.96
rs895330	bmi	C	0.0015646	0.0040887	0.70196	0.0181	0.0029	6.645e-10	0.0318299	0.0243261	0.186592	0.15	38.95
rs915814	bmi	A	0.0041818	0.0037618	0.26629	-0.0177	0.003	5.881e-09	-0.0313504	0.0223083	0.156662	1.24	34.81
rs925018	bmi	C	0.0031861	0.0034536	0.35625	-0.0142	0.0023	9.811e-10	-0.0153174	0.0200701	0.446548	0.85	38.12
rs9304665	bmi	A	-0.0014549	0.0037926	0.70125	0.0204	0.0027	1.841e-14	-0.0178011	0.0219533	0.419496	0.15	57.09
rs9367369	bmi	A	0.0021196	0.003521	0.54718	0.0173	0.0029	2.322e-09	0.0117954	0.0206595	0.567158	0.36	35.59
rs942066	bmi	A	0.0030499	0.003343	0.3616	-0.0202	0.0027	1.044e-13	-0.00368263	0.0195382	0.85043	0.83	55.97
rs943005	bmi	T	-0.0012682	0.0042793	0.76695	0.0398	0.0029	1.992e-43	0.0345283	0.0244592	0.162478	0.09	188.35
rs9531786	bmi	C	-0.0030902	0.0033515	0.3565	-0.0138	0.0024	8.389e-09	-0.00507732	0.0196027	0.795491	0.85	33.06
rs9571687	bmi	A	-0.0027198	0.003417	0.42606	-0.0145	0.0024	3.236e-09	0.00239265	0.0199409	0.90453	0.63	36.5
rs9579775	bmi	A	-0.0018179	0.0048586	0.70828	-0.0252	0.004	3.657e-10	-0.0548116	0.0273588	0.0492022	0.14	39.69
rs9595630	bmi	T	-0.0029366	0.0033338	0.37839	0.0145	0.0023	2.044e-10	0.02944	0.0196178	0.131954	0.78	39.74
rs973345	bmi	T	0.0045155	0.0032727	0.16767	0.0142	0.0023	1.09e-09	-0.0119333	0.0190701	0.531914	1.9	38.12
rs9906944	bmi	T	-0.0039417	0.0033986	0.24613	-0.019	0.0024	7.254e-15	-0.0412677	0.0201097	0.038886	1.35	62.67
rs9926784	bmi	T	-0.0078267	0.0041374	0.058533	0.0252	0.0028	6.013e-20	-0.0425159	0.0235691	0.0748165	3.58	81
rs994596	bmi	T	-0.0046133	0.0034403	0.17993	0.015	0.0025	1.021e-09	0.00445454	0.0200696	0.824479	1.8	36
rs9955276	bmi	T	-0.011651	0.0045782	0.010931	0.0222	0.0032	8.021e-12	0.0307856	0.0262164	0.24508	6.48	48.13
*:LDL-c reduction was used to mimic the effects of lipid modifiers, where an opposite direction is needed for LDL-c as exposure when performing MR
